# Supplementary material for: Global gene expression profiling of healthy human brain and its application in studying neurological disorders
Source: Sci Rep. 2017 Apr 18;7:897. doi: 10.1038/s41598-017-00952-9 (PMC5429860; doi:10.1038/s41598-017-00952-9)
Supplement: Supplementary file 2 — Supplementary dataset [file 41598_2017_952_MOESM2_ESM.xls]

## Sheet: Our_Study
Genes	Module Color (WGCNA)
CLDN5	black
MYL12A	black
HLA-G	black
HLA-J	black
FLI1	black
FOXC1	black
ICAM2	black
A2M	black
CASP4	black
SOX17	black
GGT5	black
CYYR1	black
TMEM204	black
B2M	black
CLEC2B	black
ERG	black
PECAM1	black
SCARF1	black
APOL3	black
RERGL	black
KANK3	black
USHBP1	black
ACVRL1	black
ABCG2	black
CFHR3	black
COL1A2	black
CRTAP	black
NOSTRIN	black
ITIH5	black
CD320	black
FOXF2	black
SERTAD1	black
FOXQ1	black
HERPUD1	black
HLA-H	black
APOLD1	black
PLCL1	black
ITGA1	black
FGR	black
RGS5	black
SLC2A1	black
ABHD11	black
FAM195A	black
PDGFRB	black
MCEE	black
FLT1	black
CNIH4	black
UQCRB	black
EPAS1	black
ST6GALNAC1	black
SRGN	black
EMCN	black
ATP6V0E1	black
KLF2	black
HSD17B12	black
GPR116	black
HIGD1B	black
ADCY4	black
TMEM185A	black
GBP4	black
VEGFB	black
GPR116P2	black
DOCK6	black
MRPL47	black
LINC00472	black
SMOC2	black
VEGFA	black
COBLL1	black
ANGPT2	black
BCL6B	black
MYCT1	black
OLFML3	black
DCN	black
HEG1	black
SLC38A5	black
FAM89A	black
GPER	black
ELOVL7	black
HCP5	black
PTRF	black
LOC100288418	black
IL32	black
GNG11	black
NDUFA2	black
GIMAP6	black
ZMPSTE24	black
NOTCH4	black
PRX	black
CARD6	black
AP5M1	black
SPINK8	black
HLA-DMA	black
MFSD2A	black
IFI44	black
C16orf72	black
C8orf82	black
UQCRBP1	black
RAI14	black
MYLK2	black
CD34	black
COX7B	black
RFX5	black
GIMAP5	black
MUL1	black
LOC100288578	black
IRAK3	black
CLEC14A	black
MITF	black
RRAS	black
PTPRB	black
IL3RA	black
HERC2P4	black
LOC100131754	black
CALCRL	black
EHD4	black
VWF	black
LOC391722	black
TCF15	black
LOC100133686	black
CBX3	black
BID	black
ELTD1	black
SDHD	black
C15orf63	black
ZNF385A	black
ATP2A1	black
ELOVL5	black
NACC2	black
HERC2P2	black
UBA3	black
FOXF1	black
ACTR8	black
PIGC	black
S1PR4	black
INHBB	black
EDN3	black
SCD5	black
RAC3	black
INSR	black
IFNAR2	black
GJA4	black
CCRL2	black
TRIM35	black
FAM105B	black
CXCL12	black
MRPL52	black
HYAL2	black
CBX2	black
IFI44L	black
FN1	black
PODXL	black
BRP44L	black
FOXS1	black
GPCPD1	black
FAM110D	black
GK5	black
STK39	black
MTSS1L	black
STAT1	black
BOLA3	black
SACM1L	black
SLC52A3	black
RNF144B	black
AEN	black
OAS3	black
ASPN	black
FKBP7	black
MRPL21	black
LOC100129434	black
KIRREL	black
CLEC1A	black
MRPL2	black
NDUFB10	black
GHRL	black
ZMYM6	black
CCNG1	black
GALT	black
EMILIN2	black
KBTBD2	black
SCLY	black
SEC14L1	black
MYO1A	black
COX6B1	black
PAQR5	black
UBE2D3	black
FHL5	black
MTND4P12	black
PPA1	black
TM6SF1	black
TPP2	black
SOX18	black
SLC25A19	black
OLFML2A	black
SNX24	black
NDUFS4	black
C4orf34	black
XAF1	black
SLC7A5	black
TCIRG1	black
RBMS3	black
CA5A	black
SPP1	black
MUSTN1	black
ASAH2C	black
FNTB	black
SDHAF2	black
ITM2A	black
DDX60L	black
ACAN	black
PLAT	black
TMEM141	black
ZFYVE19	black
ZADH2	black
CMYA5	black
ZBTB1	black
ZNF366	black
F10	black
ARID5A	black
WBP4	black
MIR143HG	black
ATP6V1G1	black
SKAP1	black
PLK1S1	black
OBFC1	black
SAMD9	black
P2RY14	black
ZYX	black
SLC6A13	black
B3GNT8	black
SLC4A11	black
KCNJ16	black
COL4A2	black
ZCCHC16	black
STX1B	blue
FGF12	blue
SYP	blue
CLTB	blue
SGTB	blue
MMP14	blue
DNM1	blue
SPTBN4	blue
GTF2IRD2P1	blue
STAU2	blue
MAPK8IP2	blue
HNRNPF	blue
NLGN4X	blue
GDAP1L1	blue
PPFIA4	blue
LPCAT4	blue
NLGN4Y	blue
JPH4	blue
ASPHD1	blue
B4GALNT1	blue
RAB9B	blue
PTGR2	blue
RUNDC3A	blue
P2RX5	blue
CHGB	blue
MKRN1	blue
SLC12A5	blue
AP3B2	blue
LYSMD2	blue
SEZ6	blue
PYROXD2	blue
TRPM2	blue
SNRPN	blue
SNAP25	blue
ARG2	blue
CADPS	blue
STMN2	blue
TAF4B	blue
FBXW7	blue
OLA1	blue
CACNA1B	blue
INPP5F	blue
RAD18	blue
RFPL3	blue
ABCG4	blue
C1orf56	blue
TTC7B	blue
UCP2	blue
TSGA10	blue
FAM216A	blue
DSE	blue
PRPH2	blue
FAM123C	blue
CLVS1	blue
C5AR1	blue
SLC47A2	blue
CAPSL	blue
NCDN	blue
CADM2	blue
RGS7	blue
C1orf135	blue
UNC80	blue
TDRKH	blue
MLLT11	blue
NAPB	blue
CLSTN3	blue
PPFIA3	blue
MYO5A	blue
HPRT1	blue
FAM167B	blue
U2AF1L4	blue
HECW1	blue
PHLPP2	blue
HS6ST2	blue
BRSK2	blue
FBXO41	blue
LIN7B	blue
SYN1	blue
SLITRK3	blue
NEURL	blue
RIMS1	blue
GRIN1	blue
IRF2BP2	blue
TNFRSF1A	blue
GPR22	blue
RFPL1	blue
SYN2	blue
FAM171A2	blue
PNN	blue
CRMP1	blue
VTA1	blue
ADAMTSL3	blue
DCLK1	blue
FAM3C	blue
SLC35F3	blue
STX2	blue
PCLO	blue
BCL2L12	blue
KIAA0408	blue
GPR158	blue
TUBA8	blue
SYT4	blue
FLJ33996	blue
PODXL2	blue
MYPOP	blue
RGS7BP	blue
PHYHD1	blue
TMX1	blue
PGP	blue
LDHA	blue
DYNLT1	blue
STS	blue
CACNG2	blue
SLC26A8	blue
IFI30	blue
CNTNAP1	blue
PREPL	blue
ADAM23	blue
CELSR3	blue
ZNF385B	blue
CGREF1	blue
GPR85	blue
PATL2	blue
MORC4	blue
TGIF1	blue
SLC8A3	blue
FGF9	blue
LINC00087	blue
PVRL2	blue
DTNB	blue
TBC1D24	blue
TMEM123	blue
STXBP1	blue
NMNAT2	blue
PAWR	blue
NAPG	blue
HSBP1	blue
B4GALT6	blue
CAT	blue
BOD1L1	blue
L1CAM	blue
PRKCB	blue
CYP4X1	blue
SCN8A	blue
CPLX2	blue
TIPARP	blue
PCDHA3	blue
SCAMP5	blue
SYNE3	blue
ADD2	blue
KSR2	blue
LOC100131082	blue
CRYM	blue
KATNA1	blue
MYT1L	blue
SNAP91	blue
STXBP5	blue
FAM111A	blue
KCNIP4	blue
PPFIA1	blue
HN1	blue
ATP8A2	blue
LRIG3	blue
GFOD1	blue
MARVELD2	blue
ZMAT1	blue
ENOSF1	blue
KIAA0368	blue
MDFIC	blue
DOK6	blue
DDR2	blue
ATP2A2	blue
DNM3	blue
SNX10	blue
RAB6B	blue
ST8SIA5	blue
KCNK12	blue
RTN2	blue
C1R	blue
PPP1R9A	blue
RNF41	blue
TRNP1	blue
CYBA	blue
PCBD2	blue
LTBP3	blue
AKR7A2	blue
SYT14	blue
SLC4A1AP	blue
KCNC1	blue
BAAT	blue
TFPT	blue
RLTPR	blue
TMEM35	blue
GLS2	blue
DIRAS2	blue
NDRG4	blue
SRRM3	blue
CDH18	blue
CORO2A	blue
KCNT1	blue
SH3BP5	blue
FAM131B	blue
ZFP1	blue
LYPD5	blue
NRXN1	blue
MALAT1	blue
IFRD1	blue
NUDT11	blue
PELI3	blue
ZSCAN18	blue
CDK5R1	blue
CAMSAP1	blue
FCHO1	blue
HCN1	blue
C9orf129	blue
PDLIM4	blue
ATP2B1	blue
ZNF697	blue
MGAT3	blue
GRIPAP1	blue
OLFM3	blue
BNIP2	blue
EIF2D	blue
SLC38A10	blue
ASPHD2	blue
SYN3	blue
PLXNA4	blue
GNB5	blue
PCDHAC2	blue
LOC339803	blue
NHP2L1	blue
LPHN3	blue
ICA1	blue
ATP6V1B2	blue
VWA5B2	blue
ADCY1	blue
DIRAS1	blue
APBA1	blue
PDE4A	blue
FADS1	blue
AHNAK	blue
DERL2	blue
NUCB2	blue
NAP1L2	blue
SRSF12	blue
SLC4A7	blue
XK	blue
PTPRT	blue
PTTG1IP	blue
PPP3R1	blue
PCSK2	blue
SEPHS1P1	blue
RDH5	blue
FAM155A	blue
SLC15A3	blue
CIDECP	blue
APC	blue
GABRB2	blue
PGBD5	blue
CDKN2D	blue
FRRS1L	blue
AGXT2L2	blue
NAGA	blue
KCNQ2	blue
KIAA1045	blue
CMTM1	blue
PDIA4	blue
PLCL2	blue
AOC2	blue
RASGRF1	blue
INA	blue
RHOV	blue
C6orf211	blue
CD48	blue
BSN	blue
CYP4F12	blue
ZNF680	blue
FCHSD1	blue
PPP2R1A	blue
TSPAN13	blue
RDH10	blue
FSTL4	blue
UGCG	blue
METTL7A	blue
RELL2	blue
MBOAT2	blue
LOC100133678	blue
ECI1	blue
ISYNA1	blue
NAPEPLD	blue
KIAA0513	blue
CCDC130	blue
STMN4	blue
MEX3B	blue
LINC00599	blue
FANCB	blue
PPP4R4	blue
KCNAB2	blue
GUCY1A2	blue
GAA	blue
FKBP1B	blue
PTPRC	blue
CD81	blue
P4HB	blue
LONRF2	blue
ABHD12	blue
CD74	blue
MAPRE3	blue
HTR1E	blue
CETN3	blue
PHYHIP	blue
GRM7	blue
SNHG15	blue
HTR5A	blue
TPM1	blue
APBA2	blue
PRSS3	blue
LOC100128174	blue
GLT25D2	blue
CNTN1	blue
MCL1	blue
RBFOX3	blue
RCBTB2	blue
C1QTNF4	blue
MCTP1	blue
PPP2R5D	blue
LOC550643	blue
MGC23284	blue
CNTNAP5	blue
MURC	blue
KRAS	blue
PPM1A	blue
AMIGO1	blue
C11orf87	blue
CAMTA2	blue
RGL3	blue
SCRT1	blue
PPARGC1B	blue
HLA-DQA2	blue
WDR74	blue
LOC388152	blue
C1orf63	blue
ZNF682	blue
EEPD1	blue
FAM129B	blue
MMP16	blue
LOC100131294	blue
DBC1	blue
CNNM1	blue
CASD1	blue
HVCN1	blue
HENMT1	blue
BEND6	blue
CNKSR2	blue
SAMD14	blue
LOC727858	blue
PHACTR3	blue
SLC2A6	blue
RAPGEFL1	blue
HCN2	blue
LOC643837	blue
WWC2	blue
YWHAG	blue
KCND3	blue
LOC100289454	blue
KCNA2	blue
PRKAG2	blue
FAM115A	blue
SRCIN1	blue
SLC30A1	blue
PLBD1	blue
GEM	blue
B4GALT5	blue
PDE1A	blue
FMOD	blue
SYCP2L	blue
WSCD1	blue
NT5DC1	blue
BAI1	blue
SYBU	blue
ARRDC4	blue
IL1RAPL1	blue
INVS	blue
ARHGAP20	blue
DLL3	blue
UNC13C	blue
MAK16	blue
NEDD4L	blue
NID2	blue
TMEM240	blue
SERPINB1	blue
GOT1	blue
ACADM	blue
LOC100288144	blue
DNAJC1	blue
RHBDF2	blue
TERF2	blue
LOC653056	blue
SLC6A15	blue
PSME2	blue
RALYL	blue
HLA-DRB1	blue
HLA-E	blue
ALDH9A1	blue
ST8SIA3	blue
ACACB	blue
ZFP36	blue
SV2B	blue
MSI2	blue
CAMK2N2	blue
PRSS1	blue
PRICKLE1	blue
GABRA1	blue
FABP3	blue
FXYD1	blue
RAB13	blue
SLC25A29	blue
B3GNT9	blue
SCN2A	blue
GREB1	blue
ST3GAL3	blue
BRSK1	blue
INPPL1	blue
RAP1GAP	blue
ZFYVE20	blue
FMN2	blue
YPEL3	blue
LMTK2	blue
SZT2	blue
HSPD1	blue
CPEB3	blue
SLITRK4	blue
NFKBIA	blue
GTF2H5	blue
FAM153A	blue
DPYSL5	blue
LRRC3B	blue
CCL2	blue
PTPN20B	blue
EGR4	blue
TRIM9	blue
RASGEF1A	blue
DOCK9	blue
SPATS2	blue
SPTSSB	blue
GALNTL1	blue
TPTE2P1	blue
IGF1R	blue
FLNC	blue
CCNF	blue
TPM2	blue
SCN3B	blue
TRIM5	blue
PRKAA2	blue
SFRP2	blue
HSPA12A	blue
TMEM127	blue
HLA-DRB5	blue
REPIN1	blue
TXNDC5	blue
KLHL4	blue
LOC401176	blue
PDIA2	blue
CD2	blue
RBFOX1	blue
LARP7	blue
LOC729732	blue
LOC100130107	blue
GBP3	blue
ATP6V1A	blue
FARSB	blue
CELF3	blue
TSPYL4	blue
UBE2Q1	blue
C1QB	blue
KBTBD3	blue
EIF4E3	blue
C11orf41	blue
FHIT	blue
FAM43B	blue
PIGZ	blue
FGD4	blue
C1orf173	blue
NTM	blue
OSBPL6	blue
RAB11FIP4	blue
CABLES1	blue
RYR2	blue
STOX2	blue
HLA-DMB	blue
FAM126B	blue
C20orf112	blue
PSMG4	blue
KCNC4	blue
SGK494	blue
GDAP1	blue
PRSS3P2	blue
LRRN3	blue
ESD	blue
CARD8	blue
SLC2A3	blue
NTRK3	blue
NTHL1	blue
PLAC8L1	blue
LRRTM3	blue
LOC100288550	blue
FGF14	blue
SCHIP1	blue
EIF4E	blue
NOL4	blue
HMHA1	blue
IGF2	blue
ACAP3	blue
TPI1	blue
GBP5	blue
ABCD2	blue
GABRB1	blue
FAM108A5P	blue
RAD54L	blue
PHF8	blue
AEBP1	blue
PROCR	blue
FAM24B	blue
DRAM1	blue
FRMPD4	blue
SLC13A5	blue
CD164	blue
GRK5	blue
CLASP2	blue
LAMC1	blue
SCN3A	blue
HLA-DRA	blue
DLGAP1	blue
BMP2K	blue
CSTA	blue
ANTXR2	blue
GUCA2B	blue
SLC6A1	blue
ROGDI	blue
WFDC1	blue
RAD54B	blue
MRPS16	blue
DEPDC1	blue
GABRD	blue
KIRREL3	blue
C16orf53	blue
ZDHHC11	blue
TLR2	blue
PRDX2	blue
SLC4A9	blue
HLA-DPA1	blue
S100A4	blue
MESP1	blue
CEND1	blue
EPHA5	blue
TMEM88	blue
B4GALT4	blue
CNGA3	blue
SPAST	blue
TRIM37	blue
SYNJ1	blue
PARK2	blue
CEBPA	blue
VSTM2L	blue
RAI2	blue
FAM160B2	blue
HLA-DOA	blue
ST18	blue
TMEM14B	blue
SH3GL3	blue
EID2	blue
SLC2A5	blue
CRTAC1	blue
CTAGE4	blue
TOPBP1	blue
HLA-DRB4	blue
PPM1L	blue
SHC3	blue
CPLX1	blue
GRIK2	blue
WWTR1	blue
AKAP7	blue
DRAP1	blue
MCF2	blue
ATP2B3	blue
VSTM2B	blue
MYL5	blue
FOXD1	blue
EPHA6	blue
AAK1	blue
PRRG4	blue
GLTPD2	blue
CDH10	blue
ASIC2	blue
CALY	blue
MAP3K8	blue
ELOVL6	blue
TTR	blue
CDCA7	blue
GET4	blue
RAPH1	blue
CD109	blue
THSD7A	blue
VWC2	blue
GAP43	blue
SEC14L5	blue
NTRK2	blue
GPR183	blue
CYS1	blue
NCR2	blue
ODZ1	blue
CTAGE9	blue
TTC9	blue
APOBEC3G	blue
FABP4	blue
KCNK1	blue
CAMK1	blue
KCNIP1	blue
FAM133A	blue
LINC00473	blue
CCDC141	blue
EFEMP2	blue
CTAGE11P	blue
DNAJC28	blue
LOC100127998	blue
ADAMTS1	blue
MRPS6	blue
TRAF3IP2	blue
ARF4	blue
KRTAP19-2	blue
KIAA1324L	blue
ATP1A2	blue
SNTG1	blue
TWSG1	blue
BHMT2	blue
ZNF48	blue
PCP4L1	blue
IFIH1	blue
SLC39A12	blue
ABCA3	blue
DIRC1	blue
GPLD1	blue
PALMD	blue
MYBBP1A	blue
PHPT1	blue
SLC35D1	blue
GABBR1	blue
DPF3	blue
PLA2G7	blue
LPPR1	blue
MTUS2	blue
FAM98C	blue
MZT1	blue
AP2A1	blue
LRTM2	blue
PERP	blue
OGDHL	blue
TYRO3	blue
HAPLN4	blue
PTPN9	blue
ORMDL2	blue
C8orf22	blue
CFH	blue
C11orf20	blue
SNX30	blue
ADAM22	blue
C4A	blue
TNNT1	blue
DLG3	blue
ARIH2	blue
ANKRD19P	blue
KCNIP2	blue
CRELD2	blue
SORCS3	blue
NXPH1	blue
FAM5C	blue
PRKX	blue
TAS2R10	blue
SLC35A1	blue
RPH3A	blue
APLNR	blue
LOC729409	blue
PPAPDC1B	blue
ZCCHC18	blue
CTAGE5	blue
ATP2B2	blue
UNC5D	blue
CELF5	blue
SAMD9L	blue
ACP5	blue
RIN2	blue
HMGCR	blue
OGN	blue
GRIN2A	blue
ATP5G3	blue
HCST	blue
HSPE1	blue
ST8SIA1	blue
IGIP	blue
ENOPH1	blue
CALB2	blue
C19orf12	blue
PFDN2	blue
MAMLD1	blue
PIN4P1	blue
CAMK1G	blue
SEC23A	blue
FLJ20464	blue
C1QA	blue
TXLNB	blue
LOC440459	blue
DBNDD1	blue
ZNF577	blue
HIVEP2	blue
ELMO1	blue
C1orf64	blue
ATP10D	blue
CABLES2	blue
SPACA3	blue
CITED1	blue
FAM184B	blue
XKR4	blue
C11orf75	blue
TTC33	blue
TRIB2	blue
CYBB	blue
ROBO1	blue
RNF112	blue
LGI1	blue
SEMA3E	blue
HLA-DRB3	blue
L1TD1	blue
TMTC3	blue
AMZ1	blue
CGB5	blue
CDH3	blue
TRAPPC2L	blue
C16orf74	blue
DDX10	blue
LOC644662	blue
PITX1	blue
HSPA4L	blue
KBTBD6	blue
GRN	blue
DMRT3	blue
SEC61B	blue
GALK2	blue
MEGF9	blue
CACNA1I	blue
BTBD2	blue
GEMIN7	blue
HS3ST5	blue
STAR	blue
RIMS2	blue
IGF2R	blue
ZCCHC2	blue
POU2AF1	blue
SYTL4	blue
RPL10A	blue
PCDH15	blue
RAPGEF4	blue
FOXD4L3	blue
FZR1	blue
SPHKAP	blue
CXXC4	blue
LRCH2	blue
KCNQ1DN	blue
E2F1	blue
FAM3B	blue
DMRTC1	blue
LRRTM4	blue
CIT	blue
PLS1	blue
LIX1	blue
FIGNL2	blue
CACNA2D1	blue
KCNA1	blue
XPR1	blue
CD302	blue
PRKCDBP	blue
DENND5B	blue
UVRAG	blue
OTUD3	blue
BASP1	blue
CTNNBIP1	blue
FAM50B	blue
P4HA2	blue
KLHDC8B	blue
F3	blue
CP	blue
C5orf44	blue
SLC25A3	blue
VDAC2	blue
SFRP5	blue
ZFYVE9	blue
SUN2	blue
KCNMB2	blue
BCOR	blue
LEFTY1	blue
N4BP3	blue
LIMS1	blue
ARHGEF11	blue
PVALB	blue
IER3IP1	blue
C1QTNF1	blue
SLC8A1	blue
GABRG1	blue
SLC30A10	blue
CDH2	blue
DTNA	blue
IMPAD1	blue
KPNA2	blue
SPATA2	blue
PDHA1	blue
ALPK3	blue
CSRP2	blue
SLC16A6	blue
BRI3BP	blue
NMB	blue
CASK	blue
KCTD10	blue
NOVA2	blue
CTAGE1	blue
HSP90B1	blue
MATN2	blue
MANF	blue
GSG1L	blue
FOXH1	blue
ZNF771	blue
VASN	blue
CUZD1	blue
GRIK1	blue
C1QL2	blue
TMEM45B	blue
SIAH3	blue
CBX7	blue
IGSF21	blue
PCYOX1L	blue
PRLR	blue
GPR137C	blue
DYNLT3	blue
IL4R	blue
AOAH	blue
MPZL1	blue
CTNNAL1	blue
TMED5	blue
SLED1	blue
LAMC3	blue
HNRNPUL2	blue
GLI3	blue
DMRTA1	blue
GNG4	blue
APEH	blue
PPP1R37	blue
CHMP1B	blue
FAM46A	blue
GAD2	blue
MFSD1	blue
FHL1	blue
KIAA0319	blue
ASIC4	blue
ABCB1	blue
CCR10	blue
FGF7	blue
ZCCHC12	blue
TUBGCP5	blue
SHD	blue
THRA	blue
TMEM25	blue
OXCT1	blue
VEPH1	blue
OPRM1	blue
LACTB2	blue
AP1S3	blue
TPPP	blue
HS3ST4	blue
GAS1	blue
MCCC1	blue
SATL1	blue
NOS1AP	blue
EIF1AX	blue
PCDHB11	blue
PCM1	blue
POU3F2	blue
CEBPD	blue
FAM103A1	blue
LUZP1	blue
SLITRK5	blue
RBX1	blue
KCNE3	blue
PPARG	blue
CD69	blue
CYP3A7	blue
TPST1	blue
BLNK	blue
MAST2	blue
AHCY	blue
SMPD3	blue
LOXL1	blue
DTWD2	blue
NOS1	blue
HES5	blue
COQ9	blue
ROBO2	blue
FRZB	blue
FAM18A	blue
EXOC3L2	blue
FANCI	blue
QPRT	blue
UBE2W	blue
MR1	blue
PCDHB14	blue
RASSF6	blue
JAK2	blue
TM7SF2	blue
CACNA1G	blue
ADCY3	blue
LIPC	blue
FAM168A	blue
RPP21	blue
COG8	blue
AVPR1A	blue
GBP2	blue
RGMB	blue
ST3GAL6	blue
ARHGEF2	blue
HLA-DQA1	blue
NPB	blue
TIAM2	blue
NFE2L1	blue
UBFD1	blue
FAM60A	blue
ZBTB47	blue
OPHN1	blue
LY86	blue
SP9	blue
SLC25A36	blue
GABRA4	blue
TMCC1	blue
CYP2E1	blue
MRPL13	blue
CLEC2L	blue
NGB	blue
C17orf75	blue
SMAD6	blue
CPNE2	blue
DSCAML1	blue
KGFLP1	blue
SERPINA3	blue
WNT10A	blue
IFI27	blue
NDST3	blue
TYROBP	blue
HDAC5	blue
CDH22	blue
FJX1	blue
FCGR1B	blue
ALOX5AP	blue
VAV2	blue
PCDHB9	blue
LOC100288893	blue
LRRC66	blue
GULP1	blue
LOC100129122	blue
OPCML	blue
LRP8	blue
ZNF554	blue
CLEC16A	blue
LMX1A	blue
DBT	blue
LOC100292489	blue
PCDHB2	blue
FAM71E1	blue
TAGLN2	blue
OPA3	blue
NAA40	blue
ALDH1A3	blue
ZMYND11	blue
DLG5	blue
KCNA3	blue
SLC16A1	blue
PCDHB8	blue
CARS2	blue
PHF19	blue
BMF	blue
SLC25A5P1	blue
SOX3	blue
DEPDC5	blue
FZD5	blue
PTPRG	blue
RGS1	blue
VAV3	blue
DENND4B	blue
SIRT5	blue
PDHB	blue
SPATA1	blue
SLC9B2	blue
TNPO1	blue
TP53TG3	blue
LOC440934	blue
STK17A	blue
TLE1	blue
STARD3NL	blue
ANKRD12	blue
LOC79015	blue
MSMO1	blue
FAM114A1	blue
KIF22	blue
ISCA1	blue
DGKG	blue
LAMP5	blue
CHMP3	blue
PTPN13	blue
F13A1	blue
FOLR2	blue
LOC286434	blue
CES5A	blue
FKBP2	blue
C14orf37	blue
SELL	blue
RNASET2	blue
KCNMB4	blue
DNAJC4	blue
SLC35G1	blue
SAMD12	blue
PRMT8	blue
PRDM12	blue
ZIM2	blue
GABRG3	blue
TEC	blue
SLC25A5	blue
ZNF423	blue
PDE4DIP	blue
LY6K	blue
TMEM158	blue
UBN1	blue
ENTPD6	blue
NKX2-1	blue
BPGM	blue
IDH3A	blue
CCDC85A	blue
SPOCK1	blue
DCHS1	blue
RBM19	blue
PTCHD4	blue
HTR2C	blue
C1orf53	blue
LOC728743	blue
SPTLC3	blue
NR0B1	blue
AMPD2	blue
MPP7	blue
AMMECR1	blue
PCYT2	blue
FLJ42709	blue
CRISP2	blue
TLE4	blue
ZNF804A	blue
GPR26	blue
C8orf56	blue
CLEC9A	blue
IFIT3	blue
EGFLAM	blue
ASGR1	blue
ERBB4	blue
OTX1	blue
RNF145	blue
TMEM191C	blue
SLC6A6	blue
HPGD	blue
PCNXL2	blue
RAB3IL1	blue
FIBCD1	blue
SLC22A13	blue
NPPC	blue
SLC39A13	blue
SSC5D	blue
RASGRP1	blue
TPMT	blue
CEP44	blue
ZNF605	blue
TCF20	blue
PEG10	blue
TMEM250	blue
GFRA2	blue
NUDT16P1	blue
SLC26A2	blue
POTEF	blue
SLC4A8	blue
FIGN	blue
AKD1	blue
RAB12	blue
CELF6	blue
ADCYAP1	blue
ADAMTSL2	blue
ZFHX2	blue
NRXN3	blue
MS4A8B	blue
TRIOBP	blue
TRPC4	blue
PTGER3	blue
SOX1	blue
TAL1	blue
STC1	blue
GCNT2	blue
FADS3	blue
BAIAP2L1	blue
IQCD	brown
CCDC11	brown
DNAH11	brown
C14orf180	brown
ZC2HC1C	brown
RIBC1	brown
RIBC2	brown
PSENEN	brown
CC2D2A	brown
SPATA17	brown
EFHC2	brown
C11orf70	brown
CCDC65	brown
SPAG6	brown
NFATC1	brown
DLEC1	brown
C3orf25	brown
FBXO45	brown
C11orf88	brown
ENO4	brown
C20orf85	brown
MORN5	brown
CETN2	brown
LOC100288976	brown
PIH1D2	brown
ANK3	brown
ARFGAP2	brown
DNAH12	brown
RGS22	brown
SPAG17	brown
TEX9	brown
DNALI1	brown
TCTN1	brown
MORN2	brown
WDR96	brown
EFCAB2	brown
CASC4	brown
DCDC1	brown
FABP5	brown
CCDC19	brown
EPHX2	brown
KIF9	brown
C1orf192	brown
HYDIN	brown
C2orf40	brown
OXER1	brown
ERBB2	brown
FLJ77644	brown
LOC100499484-C9ORF174	brown
SYTL3	brown
PTPMT1	brown
SOGA3	brown
DYNC1I1	brown
GSTP1	brown
IFT81	brown
MLLT1	brown
C2orf70	brown
PPP1R42	brown
ZNF19	brown
C7orf63	brown
DPP7	brown
WDR19	brown
AK7	brown
NEK11	brown
DUSP18	brown
NUP62CL	brown
AK8	brown
C3orf78	brown
LOC100287126	brown
WDR63	brown
PRCP	brown
ARMC3	brown
UNC119B	brown
KLHL21	brown
EIF4EBP2	brown
FAT1	brown
ARMC2	brown
LRP10	brown
LRP6	brown
CHST14	brown
IFT74	brown
C19orf18	brown
RSPH1	brown
CCDC102A	brown
C3orf15	brown
COL4A6	brown
BBS5	brown
IFT88	brown
HERC5	brown
PPARA	brown
TSNAXIP1	brown
TUBB4A	brown
LRTOMT	brown
LRRTM2	brown
HIST2H2AC	brown
UBAP1L	brown
DHRS12	brown
C14orf135	brown
AK1	brown
LOC100287241	brown
FBXL13	brown
MYCBPAP	brown
METRN	brown
STOML3	brown
ITGB5	brown
LRRC40	brown
MFAP4	brown
KRTAP5-10	brown
FAM183A	brown
RAB33A	brown
RTN4	brown
DNAH6	brown
FBXO15	brown
TNFAIP8	brown
GSTM2P1	brown
CASC2	brown
ROPN1L	brown
TMEM220	brown
GDPD1	brown
ZMYND10	brown
SLC12A4	brown
APH1B	brown
TCEAL7	brown
NXT1	brown
MLF1	brown
ZBTB42	brown
C1orf228	brown
RBP1	brown
TMEM234	brown
DZANK1	brown
ITPRIP	brown
FAM81B	brown
C14orf45	brown
C10orf88	brown
LAMB2	brown
NUP37	brown
GALNS	brown
C12orf63	brown
HDGF	brown
C9orf24	brown
C1orf194	brown
SOCS3	brown
C10orf93	brown
IQCK	brown
FZD6	brown
KIAA1244	brown
TNFRSF10B	brown
CLIC6	brown
C1orf158	brown
UBE2B	brown
DYNC2H1	brown
BMP7	brown
BARX2	brown
MAGEB2	brown
ZFP36L2	brown
FCGBP	brown
UBR5	brown
MYOF	brown
DUT	brown
CCDC37	brown
NOTCH2NL	brown
TTC21A	brown
DHRS3	brown
EFCAB6	brown
FAM166A	brown
MYCBP	brown
ZMYND12	brown
C9orf135	brown
SMPD2	brown
ITGB4	brown
TTC40	brown
POFUT2	brown
ZNF214	brown
TCTEX1D1	brown
TTC30B	brown
SERPING1	brown
FAM176B	brown
PROS1	brown
FAM161A	brown
C6orf118	brown
NCAN	brown
TRAF3IP1	brown
NFATC2	brown
CXorf59	brown
LRRIQ1	brown
TCTN2	brown
VIM	brown
CCDC164	brown
CCDC96	brown
DCAKD	brown
SLC17A5	brown
ZNF217	brown
RAB34	brown
LTBP1	brown
ACAP2	brown
OSCP1	brown
ACOX2	brown
C4orf22	brown
LRP2BP	brown
NWD1	brown
TTL	brown
COLEC12	brown
MOB1A	brown
TM9SF1	brown
EMILIN1	brown
DHRSX	brown
C2orf77	brown
DUSP8	brown
EFEMP1	brown
BBS9	brown
PDPN	brown
PAFAH1B1	brown
NPHP1	brown
C1orf114	brown
RAP1GDS1	brown
C5orf49	brown
SGMS2	brown
PPP2CA	brown
ANO4	brown
FAM86B1	brown
SLC25A32	brown
SLC2A4RG	brown
IQCG	brown
WDR35	brown
ALDH7A1	brown
FAM100B	brown
FAM84B	brown
IQGAP2	brown
TUBB4B	brown
C4orf47	brown
DZIP1L	brown
PCDH1	brown
RSPH9	brown
FBXO36	brown
PLEKHA4	brown
SLC25A44	brown
PPIC	brown
C6orf165	brown
G3BP2	brown
SNCAIP	brown
TFDP1	brown
C9orf116	brown
LPP	brown
TTLL5	brown
PRDX5	brown
CCDC78	brown
CACNG7	brown
IRF7	brown
FANK1	brown
MOSPD1	brown
FAM189A2	brown
ACSS3	brown
TRIM22	brown
KANK1	brown
RAB36	brown
TMEM169	brown
MAP7D3	brown
MTMR11	brown
ANTXR1	brown
CXCL16	brown
TMEM67	brown
WDR69	brown
FLJ23152	brown
AQP1	brown
FSTL1	brown
TREX1	brown
DYX1C1	brown
MGC24103	brown
COX11	brown
TTC8	brown
PPIL6	brown
GSTM5	brown
TMEM106C	brown
PLEKHF2	brown
UBXN11	brown
LHFPL4	brown
GRB2	brown
ODF2	brown
LOC151174	brown
STAM	brown
YAP1	brown
EMP2	brown
UCHL5	brown
ENTPD7	brown
NUDCD1	brown
TATDN1	brown
YSK4	brown
CAPS2	brown
HIPK1	brown
KIAA1107	brown
LOC100127891	brown
CXorf22	brown
TEAD3	brown
FAM227B	brown
KIAA1377	brown
CRB2	brown
DEF8	brown
C14orf142	brown
FADS2	brown
LOC100291744	brown
FANCF	brown
C16orf48	brown
PLP2	brown
SLC24A2	brown
CASP6	brown
TEAD1	brown
NFE2	brown
RFX3	brown
FAM27A	brown
CHDH	brown
FAM122C	brown
FAM92B	brown
ENKUR	brown
IFI27L1	brown
C10orf57	brown
KCNA5	brown
COL6A2	brown
CXorf30	brown
MARVELD1	brown
RASSF9	brown
LARP6	brown
PRDM5	brown
FLJ39061	brown
LIMK2	brown
LOC643856	brown
ANKRD45	brown
GOLM1	brown
LOC100289861	brown
BCAR3	brown
TMEM190	brown
AGTPBP1	brown
TLCD2	brown
CSTB	brown
PDLIM5	brown
GLIS3	brown
AEBP2	brown
SLC22A4	brown
CORO1C	brown
TTC12	brown
IFT140	brown
NDUFAF5	brown
LRRC23	brown
C20orf26	brown
TTC23L	brown
ZNF395	brown
C9orf50	brown
CCDC67	brown
POU5F1	brown
GSTM2	brown
MAT1A	brown
FGFR1OP	brown
CASC1	brown
SPATA4	brown
MSH5	brown
RBM43	brown
CMTM3	brown
NSUN7	brown
ZNF70	brown
AIM2	brown
SCN1B	brown
DARS	brown
TPTE	brown
B9D1	brown
TULP4	brown
TRDN	brown
RBBP4	brown
IGFBP5	brown
LANCL1	brown
IFLTD1	brown
GPR144	brown
TMEM237	brown
TRPC6	brown
NCSTN	brown
DCP1B	brown
STEAP1B	brown
CDHR3	brown
SIVA1	brown
DCDC5	brown
TMEM115	brown
HMG20A	brown
ST5	brown
DYRK3	brown
TBC1D14	brown
PLCD1	brown
GNPTAB	brown
DPY19L2P2	brown
AKAP14	brown
USP51	brown
DOCK7	brown
GOLGA2	brown
TLR3	brown
UCK2	brown
CCDC57	brown
ALDH8A1	brown
STK36	brown
CCSAP	brown
ITPR2	brown
PLOD2	brown
BCL10	brown
SSPN	brown
NLRX1	brown
FBN2	brown
SOX2	brown
ERAP2	brown
RASEF	brown
TBC1D1	brown
DNAH1	brown
ARID1A	brown
MGMT	brown
KLKB1	brown
MCM3	brown
BMPR1B	brown
POTEI	brown
MGC70870	brown
NXF2	brown
ELN	brown
RPP38	brown
DDAH2	brown
GTPBP1	brown
RHOC	brown
DENND2A	brown
AGBL1	brown
TMEM107	brown
VOPP1	brown
SLC25A46	brown
ARHGAP18	brown
PLEKHG4B	brown
SPAG1	brown
MT1F	brown
COL4A3BP	brown
PPM1H	brown
BHLHB9	brown
TLN1	brown
C16orf45	brown
FAM104B	brown
HES1	brown
GOLIM4	brown
ATG9B	brown
CRHR1	brown
TRDMT1	brown
SCGB2A1	brown
ABI3BP	brown
ZNF599	brown
ATP1B1	brown
CCDC132	brown
MIPEP	brown
SRBD1	brown
RFXANK	brown
CYP11A1	brown
SLC38A3	brown
ZNF446	brown
FBXW10	brown
S100A16	brown
IQCH	brown
XYLT2	brown
DNAAF2	brown
EYA4	brown
MYO7A	brown
COL21A1	brown
AGAP1	brown
LOC100288860	brown
SLC7A2	brown
OXCT2	brown
SLC24A1	brown
SPRTN	brown
ZBTB40	brown
KIAA1586	brown
LMO2	brown
ZNF735	brown
CLEC3B	brown
FGD3	brown
CPT1C	brown
TACC2	brown
MNS1	brown
MRE11A	brown
SELK	brown
KIAA1671	brown
ARHGAP4	brown
PLCD3	brown
PRPF38A	brown
WRB	brown
HMGB3P27	brown
NKAIN2	brown
RUFY2	brown
GFER	brown
SPATA6	brown
WDR54	brown
SLC30A4	brown
TNFRSF11B	brown
SCARA3	brown
ZNF84	brown
MGLL	brown
ANKFN1	brown
USP24	brown
TXNRD3NB	brown
IRAK1	brown
PHF21B	brown
AIDA	brown
SLC12A7	brown
MOB1B	brown
TRAPPC6B	brown
IL18	brown
ITGB8	brown
TEX26	brown
HNMT	brown
NDUFAF4	brown
MICALL2	brown
SDK1	brown
IFT46	brown
TNFRSF19	brown
CELSR1	brown
GRB10	brown
LAMA1	brown
CAMKK2	brown
CDADC1	brown
INPP1	brown
ZNFX1	brown
C1orf226	brown
FAM182B	brown
GEMIN8	brown
BMP3	brown
ZNF440	brown
CINP	brown
UBE3D	brown
CHST2	brown
LOC145783	brown
PGRMC2	brown
SORBS1	brown
STK40	brown
SPATS2L	brown
CD36	brown
LOC100128511	brown
EPB41L4A-AS1	brown
LOC254559	brown
UQCRH	brown
VWCE	brown
TPRG1	brown
KDM3B	brown
LOC400657	brown
MBLAC2	brown
CNTN3	brown
CCDC89	brown
LOC100289246	brown
DNAJC21	brown
STEAP3	brown
SNRPD3	brown
SEPHS1	brown
SYT15	brown
SFTPD	brown
C7orf23	brown
CCDC34	brown
ELMOD2	brown
RAPGEF5	brown
SLC7A1	brown
YTHDC1	brown
STK11IP	brown
NFIB	brown
FAM181A	brown
VPS33A	brown
HNRNPK	brown
MOV10	brown
SENP6	brown
BBS1	brown
NIN	brown
HMGN4	brown
CD24	brown
RNF157	brown
ZNF273	brown
IRF9	brown
LOC653110	brown
CYP3A5	brown
NBN	brown
MAF	brown
HAGHL	brown
AUH	brown
CYP4F30P	brown
HOXA-AS2	brown
C16orf55	brown
ANKRD31	brown
NAF1	brown
MGC50722	brown
ZFAND3	brown
LRRC56	brown
NOXA1	brown
TRMT112	brown
EHF	brown
POLR3D	brown
NDNF	brown
TMEM70	brown
KLF13	brown
SREBF2	brown
RPE65	brown
PSMC3IP	brown
FNDC3B	brown
CLEC18B	brown
PABPC1L	brown
RAD9A	brown
CUBN	brown
ZBED1	brown
TPD52	brown
SMOC1	brown
CYB561	brown
IDNK	brown
CXCL5	brown
SRGAP1	brown
RARA	brown
CCNDBP1	brown
KBTBD4	brown
GSC	brown
DAAM1	brown
RAMP1	brown
SSBP2	brown
C6orf226	brown
RINL	brown
ODF3L1	brown
TBL1XR1	brown
RLN2	brown
DMD	brown
IGF2BP3	brown
SIAH2	brown
TTN	brown
MLEC	brown
TMEM189-UBE2V1	brown
TP53AIP1	brown
PARD6G	brown
TDH	brown
ZAK	brown
SRL	brown
EFNB1	brown
PIP5K1A	brown
NAMPT	brown
TEK	brown
ZNF23	brown
PLK3	brown
METTL15	brown
ZNRF3	brown
SEMA3G	brown
ADAMTS9	brown
ANKAR	brown
KIAA1683	brown
IGF2BP2	brown
FLJ35024	brown
LYPD1	brown
CNP	cyan
ASPA	cyan
CLDND1	cyan
C7orf61	cyan
RFTN2	cyan
ATG4C	cyan
PIP4K2A	cyan
GPRC5B	cyan
CERCAM	cyan
HHATL	cyan
MARCKSL1	cyan
SOX2-OT	cyan
CMTM5	cyan
FOLH1	cyan
C18orf56	cyan
TMEM235	cyan
[truncated: 4,985 more rows]

## Sheet: Nature_2012
Gene	Module Color (WGCNA)
C3orf37	black
BI333945	black
IGDCC3	black
NUP214	black
LOC100132707	black
U2AF1	black
PDPR	black
PIP5K1A	black
C20orf117	black
TBC1D3	black
CYorf14	black
LOC727820	black
C7orf54	black
ENST00000309182	black
ARL17P1	black
C22orf40	black
TELO2	black
NME6	black
KIAA1751	black
MCPH1	black
PPP1R10	black
PXN	black
CHST12	black
CCDC130	black
NEIL1	black
NUP205	black
COL11A2	black
C22orf27	black
C12orf30	black
USP42	black
AASDH	black
TMCC2	black
PDDC1	black
KDM4B	black
ZNF362	black
ZNF264	black
PTDSS2	black
MIB2	black
DVL2	black
ZNF862	black
DDX55	black
NBPF14	black
TRIM11	black
ELMOD3	black
LAS1L	black
RBM14	black
TRAF7	black
POMT1	black
FLJ27365	black
TPR	black
MXD4	black
LOC644297	black
UIMC1	black
MKNK1	black
GLIS1	black
LOC644656	black
THC2598362	black
C1orf66	black
ELAVL1	black
SP9	black
SFI1	black
C17orf62	black
BC035371	black
ACRC	black
AK123297	black
MTMR14	black
GYS1	black
LOC100132439	black
SPEN	black
PURB	black
CDC2L5	black
C17orf56	black
LOC646808	black
NPEPL1	black
CIC	black
ZBTB38	black
LOC338799	black
EIF2C1	black
C16orf53	black
GUSB	black
IL11RA	black
EZH1	black
ZNF345	black
KHSRP	black
LAT	black
FANCG	black
MAP3K7IP1	black
LOC100133220	black
C7orf47	black
A_32_P200429	black
PDCD4	black
RNPEPL1	black
PMS2L2	black
PHF2	black
GTPBP5	black
VARS2	black
CCDC142	black
ELL	black
TRIM9	black
CCBL1	black
PLK5P	black
ATXN2L	black
ZNF337	black
THOC2	black
WDR85	black
MZF1	black
ZC3H4	black
C21orf45	black
ZNF573	black
ZNF785	black
NCRNA00085	black
JARID1C	black
NPIP	black
PRAGMIN	black
CATSPER2	black
ENST00000304601	black
AK056855	black
AK055960	black
CXXC1	black
ZNF696	black
LIN9	black
BCORL1	black
NR2C2AP	black
C7orf27	black
BC031957	black
ZNF629	black
SARM1	black
TMEM145	black
ZNF324	black
WASH1	black
KLF13	black
STX16	black
DGKD	black
MYST3	black
AI910722	black
KIAA1875	black
LOC791120	black
PHIP	black
FBXL12	black
LOC399491	black
BPTF	black
WASH2P	black
C5orf25	black
AF147398	black
LOC400027	black
C21orf59	black
RANBP10	black
AI937689	black
LOC440350	black
FAM116A	black
MTERFD2	black
BAHCC1	black
PAXIP1	black
ENST00000357796	black
MED13L	black
ZIM2	black
NPFF	black
C16orf67	black
GMEB1	black
SDF4	black
ZNF500	black
ZZEF1	black
PEX6	black
LOC161527	black
STK11IP	black
KIN	black
AK128756	black
RBM39	black
TRIT1	black
RSAD1	black
THC2596018	black
TAF1C	black
LOC100132483	black
TSHZ1	black
CARS2	black
PLXNB2	black
AZI1	black
ST3GAL2	black
C12orf35	black
ATP8B2	black
MBD6	black
ADAM17	black
SLC9A5	black
ANKS6	black
A_24_P896373	black
RASA3	black
CCNL2	black
CF143262	black
RCOR1	black
TRIM52	black
SMPD4	black
ATPAF2	black
BANP	black
BE825944	black
SRRM2	black
AK093521	black
LOC100133177	black
PVR	black
RING1	black
LBA1	black
LOC390414	black
NSUN5C	black
THC2520867	black
C17orf70	black
AAAS	black
AL036373	black
RAD54L2	black
LOC100132247	black
ZNF660	black
SLC25A34	black
AA564209	black
AK091784	black
SETDB1	black
CPSF3L	black
ENST00000340249	black
BE328474	black
SNORA70	black
PTPN2	black
BACH2	black
TNRC6B	black
IFT140	black
AW340352	black
LOC23117	black
TXNDC11	black
LRRC37A4	black
LSP1	black
CRYGS	black
GLT25D1	black
HMGXB3	black
CRIP3	black
POGZ	black
CASP3	black
ZNF446	black
POP1	black
PLCXD1	black
PDXDC1	black
COG2	black
AW090036	black
TUG1	black
GNPTG	black
CRTC2	black
THC2506243	black
ANKRD26	black
IRF3	black
PHKA2	black
LOC644613	black
MST1	black
CHTF18	black
KIAA0913	black
SOLH	black
CPT1B	black
RAD9A	black
LOC100134317	black
KIAA1683	black
ZCCHC14	black
C8orf15	black
NCK2	black
AP1G2	black
UPF1	black
FLJ40113	black
CHD8	black
SEC31B	black
AA593970	black
NKTR	black
MAMDC4	black
AA151106	black
DVL3	black
BAK1	black
SMARCC2	black
NSD1	black
CSNK1E	black
PCMTD2	black
NOXA1	black
ZNF77	black
NVL	black
SNAPC4	black
MYO19	black
LOC100291634	black
CIRBP	black
TDRD6	black
GTPBP1	black
NUP98	black
FANCC	black
KIAA2013	black
LOC728806	black
SFRS11	black
CEP57	black
PILRA	black
DAZAP1	black
UNQ565	black
DND1	black
KRI1	black
CDON	black
FAM76A	black
IFT172	black
CCDC57	black
AIFM2	black
POU6F1	black
RBM41	black
MSTP2	black
TMEM132E	black
XKR8	black
BX427767	black
ATXN7L1	black
LOC100190939	black
IL28RA	black
BC011779	black
RBAK	black
C10orf119	black
LOC497257	black
PABPN1	black
THC2727494	black
GLP1	black
FANCE	black
JMJD7-PLA2G4B	black
HNRNPU	black
CNOT6L	black
AMY1A	black
NBPF15	black
C9orf130	black
LOC100128842	black
REV3L	black
LOC100129637	black
RAB43	black
PRO0461	black
ZFYVE26	black
CES8	black
SEPT14	black
IFFO2	black
TH1L	black
LOC440295	black
OVGP1	black
KIAA1267	black
OSBP2	black
IKZF4	black
LOC440983	black
FUK	black
PIGL	black
PILRB	black
AGAP8	black
FAM160B2	black
NOP2	black
CR618615	black
A18658	black
ZNF236	black
CRIPAK	black
TYK2	black
BX414807	black
C10orf2	black
CNNM3	black
EP400	black
ZNF767	black
LOC730173	black
LOC440348	black
TNFRSF25	black
LOC730286	black
ZNF773	black
SIDT2	black
LOC283174	black
GGA2	black
TEX261	black
NXF1	black
ATP13A3	black
PHC2	black
NSUN5B	black
ZNF322B	black
PHF20L1	black
LEPREL2	black
MAPKBP1	black
C16orf79	black
ZNF234	black
FBRS	black
AKT2	black
KAT2A	black
TRABD	black
SECISBP2	black
JARID1D	black
ZNF692	black
PHF17	black
WAPAL	black
PRR12	black
CCNJ	black
RBCK1	black
AK054569	black
ANKS3	black
AMY1C	black
RELA	black
AB011149	black
UNK	black
EP300	black
NARFL	black
N4BP1	black
AW797858	black
CFP	black
LOC653479	black
MTA1	black
DNMT3B	black
KIAA0141	black
LOC441124	black
PPIL2	black
CROP	black
NFIX	black
RGS11	black
A_32_P149735	black
MEG3	black
CDK5RAP3	black
ZCCHC11	black
RBM12B	black
LOC390595	black
TRMT1	black
WDR6	black
BC041636	black
NAT9	black
VPREB3	blue
FAM22A	blue
FAM176B	blue
LRIT2	blue
EIF5A	blue
TAS2R39	blue
AI263220	blue
SLC34A3	blue
LYZL6	blue
ENST00000284414	blue
THC2720788	blue
TSHB	blue
NKD2	blue
DUXA	blue
EFNB3	blue
SPDYC	blue
A_32_P37943	blue
LOC284440	blue
NBEAL2	blue
A_23_P122485	blue
AQP2	blue
C15orf62	blue
TROAP	blue
GFRAL	blue
A_32_P377577	blue
ACSM2A	blue
BCL2L11	blue
LOC100132570	blue
SPNS3	blue
WDR51A	blue
FURIN	blue
TSPAN1	blue
SLC9A3R1	blue
LOC646508	blue
APCDD1L	blue
BICC1	blue
SLAMF1	blue
OR5F1	blue
KRT9	blue
B4GALT7	blue
TMEM114	blue
C2orf51	blue
BX427435	blue
TMEM134	blue
SEMA4B	blue
LOC100131506	blue
ZNF509	blue
GPX2	blue
AXL	blue
LOC650623	blue
HCG4P6	blue
OR6N2	blue
FOXD1	blue
LOC100291671	blue
MAGEC1	blue
C9orf147	blue
SMARCA4	blue
PGLYRP2	blue
CELA2B	blue
PRKACG	blue
SPSB4	blue
LOC100292291	blue
OR1J4	blue
ADRA2B	blue
THC2564562	blue
QRFP	blue
NLRP11	blue
A_24_P290257	blue
TERT	blue
FLJ35390	blue
SPRY4	blue
C16orf3	blue
ZSCAN10	blue
RGS9BP	blue
CXorf67	blue
ESRP2	blue
CD619445	blue
FER1L5	blue
MMP17	blue
DEFB135	blue
LOC100290189	blue
ZNF805	blue
PTGIR	blue
MIER2	blue
FRMD1	blue
CLEC4M	blue
TCTE3	blue
WNK2	blue
ENST00000258817	blue
LOC284072	blue
TLR5	blue
IL18BP	blue
PALM	blue
KIRREL	blue
DPEP3	blue
PHF16	blue
POLR2A	blue
JAK3	blue
TMPRSS6	blue
PLA2G7	blue
RHOD	blue
RCOR2	blue
LEFTY2	blue
RPH3AL	blue
PDZD7	blue
AANAT	blue
CPN1	blue
DDX19A	blue
UNQ6167	blue
FOXP4	blue
LOC100292632	blue
PRSS7	blue
FXYD2	blue
SPTY2D1	blue
ALPP	blue
REG4	blue
FLYWCH2	blue
RHOG	blue
CTSE	blue
ATP4B	blue
IL10RB	blue
LOC646936	blue
LOC126661	blue
ENST00000398290	blue
OR1K1	blue
NR5A2	blue
TRIM49	blue
LOC100287376	blue
LOC732162	blue
KRTAP19-1	blue
HOXD11	blue
CYP3A4	blue
C17orf91	blue
OR2T5	blue
GPR50	blue
FLJ39061	blue
GJA10	blue
FAM150A	blue
FCHO1	blue
A_32_P156476	blue
LRP3	blue
LOC645431	blue
PPAN-P2RY11	blue
ZDHHC24	blue
C21orf104	blue
IL12RB1	blue
NPFFR1	blue
ZNF713	blue
A_32_P125219	blue
BU625797	blue
PHF7	blue
OR6K2	blue
KRT8	blue
ZNF74	blue
C21orf86	blue
LOC100287107	blue
APOL1	blue
C6orf124	blue
IL8RA	blue
LOC100294339	blue
PAX9	blue
OR2AG2	blue
MCCD1	blue
FSCB	blue
BTN3A1	blue
LOC100290893	blue
SIRPG	blue
LOC646214	blue
SLCO6A1	blue
LOC100131582	blue
KCNG4	blue
SAMD10	blue
SEC14L4	blue
S100A2	blue
BQ130701	blue
DEFB124	blue
USP21	blue
LOC100129312	blue
C1orf94	blue
CHMP4C	blue
FRMPD2L2	blue
COX6A2	blue
APOL5	blue
A_32_P78164	blue
C6orf127	blue
MUC5AC	blue
RPA4	blue
LOC388199	blue
KRTAP105	blue
KRTAP111	blue
MYOG	blue
C2orf53	blue
LOC650157	blue
ENST00000254579	blue
OR5B17	blue
TRIM61	blue
ABCG4	blue
LOC653111	blue
CXCR3	blue
FLJ32810	blue
PABPC4	blue
MXD3	blue
A_32_P234913	blue
ZNF843	blue
DCAF12L1	blue
BF368414	blue
TNRC18	blue
LOC100129293	blue
PIP5K1C	blue
CPA3	blue
OR4X2	blue
KRTAP194	blue
FAM13C1	blue
KLK14	blue
LOC100291804	blue
OR5A2	blue
ZNF624	blue
MDFI	blue
LOC440461	blue
PRR23A	blue
C19orf25	blue
SFTPB	blue
TTLL6	blue
LRRC10	blue
NOXO1	blue
PLSCR3	blue
LOC646652	blue
TMEM214	blue
DEFB104B	blue
CYP2W1	blue
C19orf55	blue
LOC389043	blue
THC2495850	blue
C17orf96	blue
CCDC85B	blue
FLJ22184	blue
DNAJB7	blue
CR592082	blue
hCG_17324	blue
BTN2A3	blue
BBC3	blue
OR10H1	blue
SMCR7	blue
VARS	blue
PVRIG	blue
PSPN	blue
CTRB1	blue
LOC100131165	blue
GRRP1	blue
KLHL30	blue
FOXR1	blue
HRH2	blue
PWWP2B	blue
ERAS	blue
LCE3A	blue
CABP2	blue
MIP	blue
LOC284648	blue
ORMDL3	blue
HOXC12	blue
THC2578055	blue
HS3ST3A1	blue
FLJ13224	blue
LTBP4	blue
ENPP7	blue
KIF20A	blue
SLC6A18	blue
FLJ10404	blue
FBXO34	blue
SPEM1	blue
LOC646262	blue
GPR182	blue
IL10RA	blue
TMEM140	blue
ZNF346	blue
IVL	blue
IL28A	blue
OPN1SW	blue
A_32_P208370	blue
MRPL11	blue
NLRP9	blue
SNAI3	blue
WDR38	blue
MYOD1	blue
AK309441	blue
BX457454	blue
SLC22A18AS	blue
C4orf10	blue
RBM35B	blue
AK095945	blue
LOC440335	blue
GPR31	blue
LOC678655	blue
LOC100288700	blue
PNKP	blue
NPR1	blue
LDHAL6A	blue
KRTAP221	blue
F7	blue
FUT5	blue
MON1B	blue
C8orf86	blue
DEFB128	blue
KRTAP1010	blue
PRR23B	blue
TMEM217	blue
FOXH1	blue
LOC65998	blue
CLCNKA	blue
TMEM105	blue
KRTAP511	blue
DEFB123	blue
VPS24	blue
KLK9	blue
AI915259	blue
HIST1H2AL	blue
SLFNL1	blue
HLA-DOB	blue
PHC1	blue
IL26	blue
LOC284067	blue
ARMC5	blue
TREML1	blue
C12orf69	blue
NFAM1	blue
LOC284402	blue
FOXB2	blue
BF088423	blue
TMIGD2	blue
DMWD	blue
ENST00000397690	blue
A_32_P39991	blue
LOC100289046	blue
LOC439951	blue
C20orf118	blue
ELANE	blue
CYP2C8	blue
LOC389199	blue
IGFL3	blue
CASKIN2	blue
A_24_P919727	blue
SPHK1	blue
LOC201175	blue
LOC100133660	blue
hCG_1730474	blue
ATXN7L3	blue
GPR153	blue
PAX7	blue
WBSCR19	blue
BEST2	blue
LIPN	blue
SPANXN2	blue
MANEAL	blue
JOSD2	blue
LOC653110	blue
SCNN1A	blue
PPY2	blue
LHB	blue
SYDE1	blue
IRX1	blue
A_32_P73707	blue
FGD2	blue
TNFRSF18	blue
PKN3	blue
RAB42	blue
AA807824	blue
SLC1A5	blue
CYorf15A	blue
ZC3HAV1L	blue
SLC22A25	blue
GPR156	blue
SCGB3A2	blue
LOC729974	blue
SNPH	blue
MYBPC3	blue
LOC100134182	blue
TFAP2C	blue
RIPPLY1	blue
RASGRP4	blue
NCRNA00176	blue
TRIP13	blue
A_24_P689479	blue
LOC100131930	blue
RXFP4	blue
TCAM1	blue
GATA6	blue
OR4C11	blue
SLC10A1	blue
A_32_P10589	blue
LOC157740	blue
AF007192	blue
OR8S1	blue
CACHD1	blue
CYP2A6	blue
TEX101	blue
TTC31	blue
GLTPD1	blue
SBF1P1	blue
C7orf68	blue
S100A14	blue
P2RX1	blue
THC2548869	blue
ZNF296	blue
FITM2	blue
CSF2RB	blue
ENST00000315707	blue
C1orf116	blue
P2RX3	blue
AF116713	blue
LOC400406	blue
KRTAP44	blue
XRN2	blue
TSGA10IP	blue
CTAGE6	blue
CEACAM7	blue
S1PR4	blue
MOCOS	blue
CCDC9	blue
CCDC114	blue
PITX3	blue
CES1	blue
PLBD2	blue
NPPC	blue
SCRT2	blue
TMEM158	blue
BSND	blue
THC2532927	blue
AK299715	blue
NXN	blue
UBE2G2	blue
OR8U9	blue
C14orf177	blue
CLCN1	blue
CAGE1	blue
BM973223	blue
KLF14	blue
CLDN7	blue
LOC100294334	blue
IL22RA2	blue
ENST00000391584	blue
TTC36	blue
CR620010	blue
C1orf182	blue
C20orf135	blue
GIPR	blue
GAL3ST3	blue
LOC100128139	blue
FLJ46321	blue
OR4K2	blue
MESP2	blue
PLA2G2D	blue
RAP1GAP	blue
AY562498	blue
B3GNT6	blue
C14orf178	blue
CHRM1	blue
P2RY4	blue
CEBPD	blue
ADAMTS7	blue
CLDN3	blue
LOC390205	blue
LOC338651	blue
ZNF876P	blue
PTCH2	blue
NOTCH3	blue
ZNF579	blue
LOC100131727	blue
TAS2R41	blue
BM678403	blue
EDN2	blue
TULP2	blue
BARX1	blue
AW389851	blue
DIRC1	blue
LOC100129478	blue
GGNBP1	blue
POM121C	blue
SP7	blue
RTP2	blue
NLRC3	blue
PDE4C	blue
GLTSCR1	blue
N4BP3	blue
CDH16	blue
BHLHE23	blue
CHAD	blue
PLA2G4F	blue
BX411238	blue
SOS1	blue
NKX3-1	blue
LHX1	blue
LOC100129113	blue
BCORL2	blue
SIGLEC12	blue
LOC100288890	blue
SHROOM1	blue
CYP2B6	blue
CHRNE	blue
MATN1	blue
TMEM75	blue
BG058000	blue
PTPRCAP	blue
GUCA2A	blue
DNASE2B	blue
LOC729956	blue
CDC42EP1	blue
KRTAP212	blue
GCM1	blue
GPSM3	blue
C21orf129	blue
DHX34	blue
TNFRSF4	blue
TOM1	blue
DCDC2B	blue
LOC282992	blue
LRFN1	blue
LOC348021	blue
LMOD1	blue
RAB18	blue
TMEM63B	blue
A_24_P204257	blue
UNQ5836	blue
A_24_P238186	blue
TNFAIP8	blue
TMEM86B	blue
KIR3DL1	blue
BQ015140	blue
CAPN14	blue
LOC340888	blue
NKG7	blue
ADAMTS14	blue
KLF1	blue
EMILIN3	blue
LOC285033	blue
FAM148B	blue
PADI4	blue
GAST	blue
C1orf100	blue
TMEM174	blue
FLT4	blue
TTC24	blue
HNF1A	blue
LOC100130522	blue
GPR113	blue
OR1F2P	blue
TNS4	blue
OR8G2	blue
H2AFJ	blue
CYP11A1	blue
CLDN6	blue
GJA8	blue
GPR77	blue
LOC100129455	blue
SOAT2	blue
TSGA13	blue
LOC100131479	blue
MC1R	blue
PPP1CA	blue
R78313	blue
LOC100131315	blue
LIG4	blue
GPT	blue
A_32_P176200	blue
IQSEC2	blue
ZNF837	blue
IRAK1	blue
COL29A1	blue
KIR3DL3	blue
TAT	blue
ZNF814	blue
GAB4	blue
KGFLP2	blue
TMEM185B	blue
CORIN	blue
CT62	blue
F10	blue
LOC339742	blue
KRTAP14	blue
NPHS2	blue
HMGB3L1	blue
LOC400750	blue
IGFALS	blue
SCGB1A1	blue
SLC6A17	blue
hCG_2014417	blue
LOC100129201	blue
AVPR1B	blue
MEFV	blue
ELFN2	blue
C7orf52	blue
AF159295	blue
HAND2	blue
PEAR1	blue
ZFP112	blue
OR11H12	blue
ZCCHC5	blue
HHIPL1	blue
AXIN1	blue
A_32_P131090	blue
MUL1	blue
CILP2	blue
HSPB2	blue
ARID3A	blue
C10orf99	blue
LBX2	blue
UPK2	blue
IL34	blue
NPW	blue
IL1R2	blue
LOC100287911	blue
RBMY1B	blue
KRTAP12-1	blue
CYP4F2	blue
SSTR3	blue
LOC100129656	blue
KCNG2	blue
HOXA1	blue
LOC100287045	blue
CEL	blue
DUS3L	blue
SLC46A2	blue
GPR114	blue
A_32_P230059	blue
LOC151300	blue
C15orf49	blue
PLCXD2	blue
C2orf58	blue
TAS2R60	blue
VN1R2	blue
LCE3B	blue
CCL25	blue
DKFZP434B061	blue
CABP5	blue
LOC100292717	blue
BC104421	blue
ZNF623	blue
OR1A1	blue
IL2RA	blue
LOC650392	blue
TPPP	blue
LIN28	blue
A_24_P499282	blue
TLE6	blue
KLHL33	blue
C17orf72	blue
VPREB1	blue
AL526449	blue
SEBOX	blue
TBL3	blue
TMPRSS11E	blue
A_23_P329062	blue
UCN2	blue
CALCA	blue
GHRLOS	blue
OR6C76	blue
UGT2A1	blue
KRTAP124	blue
RHO	blue
RUNX3	blue
CNTD2	blue
LOC100291154	blue
TBXAS1	blue
LOC100287807	blue
LBX1	blue
IL20RB	blue
SYCN	blue
C3orf20	blue
PRHOXNB	blue
SPAG4L	blue
GCS1	blue
HSFX1	blue
LOC100291115	blue
ANKRD33B	blue
CSAG2	blue
ELA2A	blue
MYBPH	blue
CDC42EP5	blue
USP17	blue
C4BPB	blue
BCKDHA	blue
BC036435	blue
FBXO24	blue
C9orf37	blue
C1orf186	blue
PCDHA8	blue
MS4A15	blue
COPS7A	blue
TREML2	blue
SSX5	blue
SCXB	blue
ARHGEF15	blue
IGK@	blue
LENEP	blue
SIK1	blue
C10orf27	blue
WAS	blue
CEACAM19	blue
R3HDML	blue
FSCN2	blue
A_32_P158543	blue
DLX3	blue
LOC643085	blue
LOC100293826	blue
RAC2	blue
LOC730038	blue
A_32_P10165	blue
C1orf68	blue
PTPN22	blue
MAN1B1	blue
C16orf84	blue
TNXB	blue
IL18R1	blue
ENST00000403496	blue
THC2582438	blue
HOXA3	blue
PRAC	blue
AI906074	blue
BF149382	blue
ENTPD2	blue
MEF2D	blue
FAM180A	blue
SLC18A2	blue
SIM2	blue
MGC4473	blue
KRTAP231	blue
LY6G6C	blue
SMCR5	blue
GPR3	blue
MGC14436	blue
LOC100291777	blue
MYEOV	blue
MAS1L	blue
C15orf53	blue
GPR97	blue
AF007191	blue
GPR150	blue
NLGN2	blue
LOC143678	blue
ROPN1	blue
C19orf44	blue
SPI1	blue
DKKL1	blue
FLJ10490	blue
IL28B	blue
REM2	blue
THC2699738	blue
TH	blue
SLC25A45	blue
LOC100131416	blue
OR10C1	blue
AL561405	blue
GBP6	blue
C17orf55	blue
ZNF414	blue
SPN	blue
RBMS2	blue
A_32_P144381	blue
HSD17B14	blue
KRTAP32	blue
ZAR1L	blue
KIFC3	blue
F8	blue
ZACN	blue
LOC339344	blue
MSTO1	blue
AI369525	blue
KIF23	blue
TBXA2R	blue
FAM3B	blue
FLJ90757	blue
LOC100129775	blue
H1FNT	blue
FCRLA	blue
PKLR	blue
AZU1	blue
LOC284912	blue
C18orf12	blue
JPH2	blue
ENST00000287590	blue
ENST00000401542	blue
LOC389458	blue
SPIB	blue
A_24_P625898	blue
C1orf203	blue
THC2562557	blue
FLJ30403	blue
AL553551	blue
LOC100293999	blue
C8orf56	blue
SFN	blue
NEK8	blue
TRIM15	blue
SUFU	blue
THBD	blue
EXT1	blue
ZC3H3	blue
CRTC1	blue
KRT38	blue
SLC17A4	blue
KIR3DP1	blue
CYP11B2	blue
MUC6	blue
TCF23	blue
PTGER1	blue
FCN3	blue
CR627188	blue
MUC1	blue
C19orf29	blue
TFE3	blue
ASB18	blue
KIAA0196	blue
HS3ST3B1	blue
BQ333643	blue
OSBPL7	blue
MFRP	blue
CHMP6	blue
PSMB11	blue
RRAS	blue
TSC1	blue
PCDHB3	blue
PCNXL3	blue
SNAI1	blue
ADAMTSL4	blue
URM1	blue
AA436686	blue
CD518305	blue
NGF	blue
KRT32	blue
GPR157	blue
LIN37	blue
SBK2	blue
OR10Q1	blue
ELOF1	blue
PYROXD2	blue
GORASP1	blue
ACCN3	blue
DMRTA1	blue
CTRL	blue
CEACAM20	blue
LOC731751	blue
C9orf152	blue
GGT1	blue
A_32_P101073	blue
CYP4A11	blue
OR52W1	blue
TIGD4	blue
USP41	blue
PPP1R3E	blue
MFSD2B	blue
TFF1	blue
POR	blue
VAMP5	blue
SH2D3A	blue
TAS2R50	blue
OR5H1	blue
TMEM82	blue
CAPN8	blue
A_32_P231880	blue
OR2A42	blue
SAPS1	blue
ENST00000334810	blue
PRCD	blue
TEX13B	blue
TRIM73	blue
OAS1	blue
C20orf165	blue
ANKRD33	blue
THC2486950	blue
C2orf27	blue
PRSSL1	blue
LCE5A	blue
A_32_P6062	blue
WNT10A	blue
CAPG	blue
PAX4	blue
LYPD3	blue
BE835490	blue
DUX4	blue
KRTAP5-9	blue
FLJ36848	blue
TMEM175	blue
AKR1B10	blue
ASB12	blue
LOC729127	blue
EBF4	blue
THC2497722	blue
LOC100129463	blue
LOC729189	blue
MDS1	blue
KRTAP108	blue
EVPLL	blue
C2orf62	blue
TSNARE1	blue
CELP	blue
ENST00000382819	blue
CYP4F8	blue
COL6A6	blue
BC042649	blue
FAM22F	blue
SLC11A1	blue
LCE2C	blue
INHBC	blue
NKX32	blue
FGA	blue
HMX2	blue
S80864	blue
ASB16	blue
TMCO2	blue
HILS1	blue
PKP1	blue
LCN12	blue
LAIR1	blue
UNC93B1	blue
LOC338667	blue
GNRH2	blue
C19orf68	blue
GNB3	blue
DKFZP564C196	blue
SAA2	blue
SPINT3	blue
FCRL5	blue
FAM109B	blue
IKBKG	blue
BF899060	blue
IGHV1-69	blue
HSPB9	blue
ORC6L	blue
ENST00000300590	blue
FLJ43093	blue
C11orf45	blue
PARP10	blue
KCTD14	blue
FAM3D	blue
LOC92659	blue
PNPLA7	blue
NPBWR1	blue
PRAMEF5	blue
LOC643905	blue
LOC285456	blue
CILP	blue
NLRP6	blue
NLRP4	blue
A_32_P210193	blue
OR2T27	blue
TTLL2	blue
OR51G2	blue
FAM35B	blue
GHRHR	blue
SLFN12	blue
CD3E	blue
LTB4R	blue
ACTN3	blue
RBPJL	blue
UBOX5	blue
C8orf74	blue
SLC22A14	blue
PRDM13	blue
GRN	blue
LOC644714	blue
LY6H	blue
A_24_P392910	blue
B3GNT7	blue
C14orf144	blue
BQ286187	blue
HCRT	blue
CGB1	blue
PP8961	blue
C9orf163	blue
LRG1	blue
LOC100130958	blue
PRM1	blue
ASIP	blue
MRGPRF	blue
BAAT	blue
LOC92249	blue
PRICKLE4	blue
OR13C5	blue
LOC147804	blue
TBC1D28	blue
NKX25	blue
OR3A3	blue
TCL1A	blue
UNQ9391	blue
RBP2	blue
OR2C1	blue
C11orf42	blue
FBN3	blue
LOC440292	blue
ATAD3C	blue
PSMA8	blue
CCDC71	blue
CDC20	blue
BQ772270	blue
LOC649941	blue
EPHX3	blue
CR1	blue
ZG16B	blue
RNLS	blue
AL133632	blue
OR10A2	blue
LOC100289130	blue
CCDC120	blue
IL7R	blue
POU3F3	blue
FAHD2B	blue
BQ365891	blue
KLK2	blue
CD19	blue
ELN	blue
WDR90	blue
CCIN	blue
AI028577	blue
A_32_P112100	blue
PDCD1	blue
AMAC1L2	blue
TTMA	blue
A_32_P177741	blue
FBLN1	blue
DEFB129	blue
BI710972	blue
PFN1	blue
CD626016	blue
ZNF860	blue
KRTAP8-1	blue
LOC730755	blue
AI803364	blue
ITGA5	blue
TLX1	blue
GLIS2	blue
LOC100289143	blue
NOL6	blue
GHRL	blue
C15orf39	blue
CYP17A1	blue
DEFB118	blue
SSTR4	blue
GTPBP3	blue
LOC100130433	blue
PTGER2	blue
FLJ21865	blue
MGC33407	blue
SIGLEC15	blue
CCDC105	blue
GBX1	blue
NFKBIZ	blue
ATN1	blue
CASP4	blue
LOC113230	blue
LOC399851	blue
CRNN	blue
SYCP1	blue
ACTL9	blue
VAX1	blue
LOC388436	blue
LOC440570	blue
FOLR4	blue
OBP2B	blue
DLGAP3	blue
LOC120824	blue
SPATA2L	blue
LOC100130987	blue
hCG_2045089	blue
NCRNA00105	blue
ZNF688	blue
HHLA2	blue
RIPK3	blue
MSLNL	blue
SLC36A2	blue
TRIM29	blue
FAM9B	blue
LOC642521	blue
LPAR2	blue
NEU2	blue
LOC100129476	blue
LILRA4	blue
KRTAP132	blue
NLRP1	blue
AMHR2	blue
C1orf177	blue
NKX2-5	blue
RWDD3	blue
OTOP2	blue
OR10H2	blue
EPB42	blue
CYP3A43	blue
KRTAP109	blue
KIR2DL4	blue
SPPL2B	blue
PRB3	blue
A_24_P681266	blue
ASB15	blue
GSC2	blue
FOXQ1	blue
TMEM95	blue
ESR1	blue
MIOX	blue
FAM64A	blue
TAAR2	blue
LOC652586	blue
LMTK2	blue
DIO3	blue
MGAT1	blue
C20orf185	blue
LCE3D	blue
LIX1L	blue
FLJ36070	blue
TMED10P	blue
FLJ45445	blue
KCNT1	blue
AY142148	blue
KIAA1274	blue
C10orf95	blue
FZR1	blue
PLEKHN1	blue
A_24_P894303	blue
LRRC41	blue
IFITM5	blue
HBM	blue
CAMK2N2	blue
TTTY6	blue
GZMM	blue
ESPN	blue
LOC645249	blue
TP73	blue
C9orf7	blue
LOC283523	blue
HHEX	blue
SLC30A2	blue
DNLZ	blue
AADACL3	blue
POM121L4P	blue
A_32_P185089	blue
FUT7	blue
LOC728836	blue
LOC440900	blue
OR4D2	blue
SLC26A1	blue
A_32_P120014	blue
OR6C65	blue
AK094296	blue
TREX2	blue
SLC22A20	blue
IFNA4	blue
COLEC10	blue
OR4D6	blue
BE181768	blue
TBX10	blue
USP29	blue
A_32_P139012	blue
CCHCR1	blue
TACC3	blue
CSDC2	blue
OR10G2	blue
LTB4R2	blue
DNAJC17	blue
DNAJB13	blue
C9orf71	blue
LOC284801	blue
OR13C8	blue
C17orf77	blue
OR2T1	blue
SLC17A3	blue
TAAR1	blue
C21orf125	blue
MS4A10	blue
C1orf65	blue
SLC29A2	blue
HAP1	blue
hCG_1651160	blue
PRR15	blue
PHF12	blue
PAFAH2	blue
TLR10	blue
C9orf114	blue
WNT6	blue
AA211800	blue
LOC138652	blue
ALPI	blue
CYP2D7P1	blue
CCDC61	blue
FKBPL	blue
DGKQ	blue
FAM53A	blue
POL3S	blue
WFDC10A	blue
C12orf56	blue
FBLIM1	blue
GPHB5	blue
XRCC3	blue
THC2570492	blue
WFDC8	blue
SLC22A23	blue
GMEB2	blue
PRSS8	blue
ZNF341	blue
PTMS	blue
AMDHD2	blue
C10orf75	blue
GPR32	blue
OSGIN1	blue
A_24_P655735	blue
ACTRT2	blue
ZNF213	blue
UTF1	blue
AL713623	blue
ENST00000401590	blue
GH1	blue
MMP23A	blue
C2orf85	blue
NOS3	blue
DOK3	blue
C17orf88	blue
PIAS4	blue
T	blue
C1orf170	blue
A_24_P290046	blue
ODF3L2	blue
CGB	blue
ATP13A5	blue
LOC100128203	blue
C9orf122	blue
CYBA	blue
C16orf78	blue
ZNF575	blue
RRH	blue
CECR1	blue
LOC728431	blue
LOC100130967	blue
PRRG2	blue
PHOSPHO1	blue
ZNF703	blue
G0S2	blue
GPHA2	blue
NCR1	blue
KIAA0195	blue
DAB1	blue
LOC100292442	blue
LOC402360	blue
CCL21	blue
LILRA1	blue
ENST00000393736	blue
APEX2	blue
ERN2	blue
ATP1B4	blue
RPAP1	blue
POLD1	blue
C7orf25	blue
TRIOBP	blue
SLC10A6	blue
ENST00000390361	blue
CD28	blue
NCF4	blue
DMRTA2	blue
C4orf42	blue
TSEN54	blue
CXorf18	blue
NUDT13	blue
LOC90246	blue
MGC23270	blue
OR52B6	blue
LOC133874	blue
OLIG3	blue
THC2655842	blue
VENTX	blue
RSHL1	blue
FBXL8	blue
ZNHIT2	blue
RIPK2	blue
MEX3D	blue
CISH	blue
AGPHD1	blue
HOXC11	blue
LILRB5	blue
ZDHHC1	blue
P2RY10	blue
DEFB132	blue
TOR2A	blue
TMEM211	blue
HMCN2	blue
hCG_1741344	blue
LOC730232	blue
S1PR3	blue
TSPAN11	blue
LOC100291088	blue
C17orf87	blue
ZNF114	blue
KRTAP201	blue
LOC344328	blue
NOC4L	blue
MMP19	blue
GPBAR1	blue
FEN1	blue
GPR142	blue
TNP2	blue
UTS2R	blue
KISS1	blue
LOC100291206	blue
AMAC1L3	blue
TSP50	blue
KRTAP510	blue
PLEC1	blue
KRTAP51	blue
DKFZP434L187	blue
MGC119295	blue
CNTROB	blue
TBX21	blue
LOC100134713	blue
DNM1P35	blue
SASH3	blue
INTS7	blue
LOC728566	blue
THC2556546	blue
PCDHB13	blue
EFCAB4A	blue
THBS1	blue
LOC440015	blue
LOC100288481	blue
CNGB1	blue
FCER2	blue
TAPBPL	blue
RNF222	blue
FAIM3	blue
SLC5A2	blue
PPID	blue
SMAD7	blue
DBF4B	blue
NCRNA00167	blue
LOC399904	blue
A_32_P200820	blue
CHRNB2	blue
MATN4	blue
LOC100290231	blue
KRTAP9L2	blue
ADM2	blue
INS	blue
MRGPRX4	blue
PLG	blue
TLX2	blue
YIPF2	blue
TYSND1	blue
GGTLC2	blue
SCARA5	blue
PRAM1	blue
ALOX12B	blue
AGTRAP	blue
INSL4	blue
RAPH1	blue
HOXA11	blue
LOC440498	blue
GGT6	blue
CGB2	blue
PNPLA1	blue
MYL2	blue
SLC13A2	blue
ADAM8	blue
GJD3	blue
LOC441864	blue
C11orf21	blue
BC011940	blue
TRAM2	blue
LCE6A	blue
SF3A2	blue
NXF3	blue
CTTN	blue
BC024289	blue
NLRC5	blue
TMEM51	blue
AGBL3	blue
NFATC1	blue
C20orf134	blue
LOC645955	blue
ILDR1	blue
CBY3	blue
ENST00000342773	blue
OR2T4	blue
ACSM2B	blue
AF117899	blue
LGALS4	blue
FBXL19	blue
NEUROG3	blue
KIAA1614	blue
BMP10	blue
C16orf7	blue
ARTN	blue
XIRP2	blue
ARHGEF1	blue
PPP4C	blue
KCND1	blue
KCNQ1	blue
TLR9	blue
MAB21L2	blue
CLPS	blue
NBPF6	blue
TBC1D3B	blue
ENST00000399160	blue
C20orf181	blue
ZNF16	blue
ATAD4	blue
SLC27A1	blue
KIAA1602	blue
KRTAP123	blue
GPR78	blue
AI825645	blue
KLHDC7A	blue
GPR173	blue
CNR2	blue
GDF6	blue
NPAS1	blue
KRTAP4-5	blue
OR52E8	blue
LOC730392	blue
ENST00000390281	blue
HOXA5	blue
TMPRSS3	blue
PCIF1	blue
GPR110	blue
OR1E2	blue
LOC100292515	blue
CLDN19	blue
ORAI3	blue
ESPL1	blue
GP1BA	blue
ENTPD8	blue
LPAR5	blue
NCRNA00168	blue
KRTAP198	blue
WISP2	blue
CYP26C1	blue
C11orf36	blue
ACR	blue
LOC100130171	blue
GPR133	blue
HCN2	blue
VCY	blue
CCL22	blue
UBQLN3	blue
TNFSF13	blue
ABHD4	blue
MORN1	blue
TPSG1	blue
NCRNA00095	blue
LOC100131929	blue
GDF7	blue
ST8SIA2	blue
KERA	blue
FAM115C	blue
GPR39	blue
XIST	blue
LOC100289993	blue
OR2B11	blue
LOC57228	blue
NR0B2	blue
HIC2	blue
STARD8	blue
BTNL8	blue
FERD3L	blue
LOC729021	blue
LSR	blue
NCCRP1	blue
LOC100131575	blue
OLFML2B	blue
BC007606	blue
DUOXA2	blue
HSPA1L	blue
THC2646885	blue
SMTNL2	blue
C11orf85	blue
BTC	blue
CEBPE	blue
FSTL3	blue
INHBE	blue
NTF4	blue
GALK1	blue
CSAG3	blue
BCAM	blue
ZNF835	blue
PAQR7	blue
ZCCHC13	blue
MGC34800	blue
LOC124220	blue
ENST00000396468	blue
SLC6A5	blue
SNRNP70	blue
SBK1	blue
KLK11	blue
C7orf43	blue
HPX-2	blue
TEAD3	blue
GJA5	blue
ASB4	blue
A_32_P90178	blue
LOC284542	blue
TAF1L	blue
NPC1L1	blue
LOC100130716	blue
ESRRB	blue
GPR109A	blue
C19orf40	blue
PES1	blue
CELA1	blue
CDSN	blue
BX092067	blue
CNFN	blue
LHX3	blue
C9orf70	blue
FAM166A	blue
OR4X1	blue
ZNF101	blue
ZDHHC19	blue
A_32_P61074	blue
PF4	blue
TMEM72	blue
SERINC4	blue
MSR1	blue
CCDC66	blue
WNT9B	blue
CLCNKB	blue
CR595483	blue
EIF5AL1	blue
ALDH3B2	blue
LOC100289982	blue
GATA1	blue
SIX5	blue
LOC729173	blue
PYY2	blue
GALP	blue
FXYD3	blue
C20orf197	blue
OPRL1	blue
DPT	blue
A_32_P71183	blue
C16orf11	blue
LRIT1	blue
SPRR1A	blue
MAGEB16	blue
PLCB2	blue
TRPV6	blue
FOXB1	blue
LOC100130264	blue
LOC148709	blue
ATG4A	blue
LGALS7	blue
LHX8	blue
EXOC3L2	blue
OR2Y1	blue
SPDEF	blue
A_24_P93462	blue
GZMB	blue
C5orf46	blue
PATE3	blue
SYNGR4	blue
LOC401431	blue
TSSK6	blue
LOC100133772	blue
LOC400419	blue
THC2552322	blue
LTA	blue
C19orf26	blue
FZD1	blue
GRM2	blue
PAX1	blue
NXNL1	blue
OR7G2	blue
TEPP	blue
OR7A5	blue
162333	blue
MOS	blue
KRTAP4-1	blue
LOC390760	blue
FGF6	blue
SLAMF8	blue
MYO1C	blue
TTC16	blue
MTNR1A	blue
FLJ40448	blue
POU2F3	blue
TBC1D10B	blue
AI870240	blue
C11orf84	blue
CSH1	blue
DCST2	blue
ATP10B	blue
CYP1A2	blue
ATXN7L2	blue
FCER1A	blue
LIMS3LOC440895	blue
[truncated: 19,338 more rows]

## Sheet: Nature_2015
Gene	Module Color (WGCNA)
BAIAP2	midnightblue
ICAM5	midnightblue
CDC40	midnightblue
BAI2	midnightblue
GRIA2	midnightblue
CAP2	midnightblue
CECR6	midnightblue
WASF1	midnightblue
PSD	midnightblue
ACTR3B	midnightblue
RAPGEFL1	midnightblue
SNX32	midnightblue
DLG3	midnightblue
LARGE	midnightblue
GABRB3	midnightblue
AGAP2	midnightblue
JPH4	midnightblue
EGR3	midnightblue
C2orf55	midnightblue
CAMK2A	midnightblue
MMD	midnightblue
PRKCG	midnightblue
CAMK1	midnightblue
TMEM198	midnightblue
PCDHGC5	midnightblue
UNC13A	midnightblue
SYNGAP1	midnightblue
CNKSR2	midnightblue
GRIA3	midnightblue
PIK3R2	midnightblue
LPPR4	midnightblue
GRIA1	midnightblue
NETO1	midnightblue
CSMD1	midnightblue
KALRN	midnightblue
DPF1	midnightblue
ANKRD19	midnightblue
PDE2A	midnightblue
PLK2	midnightblue
DGKZ	midnightblue
MAPK1	midnightblue
C2CD2L	midnightblue
LIMD2	midnightblue
CAMK1D	midnightblue
A2BP1	midnightblue
CX3CL1	midnightblue
SYNPO	midnightblue
PGBD5	midnightblue
GRIN2B	midnightblue
SLIT1	midnightblue
ST6GALNAC5	midnightblue
MYT1L	midnightblue
ENST00000370659	midnightblue
MKL2	midnightblue
NAGPA	midnightblue
LOC100292996	midnightblue
KCNIP2	midnightblue
FAM131A	midnightblue
DUSP5P	midnightblue
LINGO1	midnightblue
LMO7	midnightblue
MTMR12	midnightblue
JPH3	midnightblue
DUSP19	midnightblue
LOC100127998	midnightblue
ENTPD6	midnightblue
C17orf51	midnightblue
SNAP47	midnightblue
PHYHIP	midnightblue
CAMK2B	midnightblue
FKBP1A	midnightblue
ENC1	midnightblue
NELL2	midnightblue
PPP3R1	midnightblue
ITGA9	midnightblue
FOXG1	midnightblue
BTBD9	midnightblue
KLHL2	midnightblue
LDB2	midnightblue
LY6E	midnightblue
IDS	midnightblue
RYR2	midnightblue
HPCAL4	midnightblue
LRRC7	midnightblue
LRP12	midnightblue
DLGAP1	midnightblue
FILIP1	midnightblue
TBC1D26	midnightblue
GNPTAB	midnightblue
SIPA1L1	midnightblue
C9orf4	midnightblue
GABRA5	midnightblue
TMEM180	midnightblue
LMTK3	midnightblue
PDZD4	midnightblue
SMPD3	midnightblue
C19orf22	midnightblue
SPEG	midnightblue
ZNRF1	midnightblue
PCDH8	midnightblue
BX458106	midnightblue
ZC3H12B	midnightblue
C4orf50	midnightblue
PCLO	midnightblue
LPHN1	midnightblue
SYT16	midnightblue
VPS13A	midnightblue
FAM153C	midnightblue
C1orf173	midnightblue
EXOC6	midnightblue
CHSY3	midnightblue
FBXL18	midnightblue
RAB11FIP2	midnightblue
MAST3	midnightblue
E2F3	midnightblue
C1orf183	midnightblue
LOC92973	midnightblue
CACNB1	midnightblue
GIT1	midnightblue
CACNA1E	midnightblue
BSN	midnightblue
FHL2	midnightblue
PCDH1	midnightblue
PLEKHG5	midnightblue
FAM149A	midnightblue
SVOP	midnightblue
SEMA5B	midnightblue
TNRC4	midnightblue
ABI2	midnightblue
CDH9	midnightblue
LOC158696	midnightblue
MMP17	midnightblue
CPT1C	midnightblue
SYT5	midnightblue
SH3GL1	midnightblue
LHX2	midnightblue
KIF3B	midnightblue
SLC16A2	midnightblue
ZNF831	midnightblue
LPPR2	midnightblue
PRRT1	midnightblue
ROCK2	midnightblue
ARHGAP26	midnightblue
SLITRK3	midnightblue
NTRK3	midnightblue
UBE2W	midnightblue
GRIN2A	midnightblue
GPR22	midnightblue
WDR17	midnightblue
LOC100132813	midnightblue
DOCK4	midnightblue
GRM5	midnightblue
C11orf20	midnightblue
KCNG3	midnightblue
FBXO34	midnightblue
EPHA6	midnightblue
LOC100291115	midnightblue
STRN4	midnightblue
SEMA6B	midnightblue
DLG4	midnightblue
TDRD9	midnightblue
SCN2A	midnightblue
CELSR2	midnightblue
DRP2	midnightblue
ARPC2	midnightblue
SEH1L	midnightblue
C6orf114	midnightblue
ST3GAL2	midnightblue
GABRA2	midnightblue
RASGRF2	midnightblue
PCTK2	midnightblue
CHD5	midnightblue
SHANK2	midnightblue
EGR4	midnightblue
AHRR	midnightblue
HPCA	midnightblue
LOC100289730	midnightblue
C16orf13	midnightblue
IFNGR2	midnightblue
COG1	midnightblue
PPP3CB	midnightblue
NCDN	midnightblue
AK5	midnightblue
FAM100A	midnightblue
BRUNOL5	midnightblue
ACVR1C	midnightblue
CACNA1I	midnightblue
ATP6V1H	midnightblue
FMNL1	midnightblue
THBS3	midnightblue
JAKMIP1	midnightblue
ABR	midnightblue
UPP2	midnightblue
CDK5R1	midnightblue
C6orf115	midnightblue
FAM151B	midnightblue
NLGN2	midnightblue
FOXD4	midnightblue
SLC30A3	midnightblue
LOC401533	midnightblue
PAP2D	midnightblue
DAPK1	midnightblue
NPTX1	midnightblue
TTC3	midnightblue
PVT1	midnightblue
SLC12A8	midnightblue
C1orf96	midnightblue
CPLX2	midnightblue
GFOD1	midnightblue
KIAA0753	midnightblue
C9orf69	midnightblue
DBC1	midnightblue
ARHGEF4	midnightblue
ZNF184	midnightblue
KCNT2	midnightblue
ANKRD20A2	midnightblue
VSTM2L	midnightblue
ANXA11	midnightblue
FAM189A1	midnightblue
DBN1	midnightblue
MTMR1	midnightblue
SLC4A10	midnightblue
JPH1	midnightblue
GPD2	midnightblue
PPP1R9B	midnightblue
BAT2L	midnightblue
RASGEF1A	midnightblue
TANC2	midnightblue
DPYSL4	midnightblue
ZNF391	midnightblue
RNF112	midnightblue
PLXNA1	midnightblue
PRKCI	midnightblue
ZNF91	midnightblue
LOC201229	midnightblue
R79977	midnightblue
SFRS14	midnightblue
ERLIN1	midnightblue
CFP	midnightblue
PPP4R4	midnightblue
LRRC57	midnightblue
TSC22D1	midnightblue
HOOK1	midnightblue
GLP1	midnightblue
LRFN4	midnightblue
DLGAP4	midnightblue
MTA3	midnightblue
KCNN1	midnightblue
YWHAZ	midnightblue
CIRH1A	midnightblue
RASAL2	midnightblue
ZNF667	midnightblue
DEAF1	midnightblue
TMEM2	midnightblue
PTK2B	midnightblue
SYT7	midnightblue
CA7	midnightblue
FKBP1B	midnightblue
TLE1	midnightblue
KCTD13	midnightblue
TRIM33	midnightblue
SYN2	midnightblue
FAM108C1	midnightblue
LOC644339	midnightblue
NCOA1	midnightblue
ACAP3	midnightblue
EPB49	midnightblue
PACS1	midnightblue
RFPL3S	midnightblue
F12	midnightblue
FOXJ3	midnightblue
SHCBP1	midnightblue
ICA1L	midnightblue
ATF7IP2	midnightblue
PTGR1	midnightblue
C7orf57	midnightblue
TRAPPC6B	midnightblue
ADD2	midnightblue
SSTR2	midnightblue
KLHL23	midnightblue
TCF4	midnightblue
VPS37B	midnightblue
SH3RF3	midnightblue
MEG3	midnightblue
SGIP1	midnightblue
LOC162632	midnightblue
ATXN7L1	midnightblue
STXBP5L	midnightblue
MBD5	midnightblue
CAPN14	midnightblue
TCF20	midnightblue
FAM179B	midnightblue
ZNF436	midnightblue
MYCNOS	midnightblue
NIN	midnightblue
PPP1R13B	midnightblue
NPTN	midnightblue
SOCS7	midnightblue
PSD3	midnightblue
PCDHB2	midnightblue
CXorf49	midnightblue
CAMK1G	midnightblue
LOC100287099	midnightblue
B4GALNT3	midnightblue
USP25	midnightblue
HNRPLL	midnightblue
LOC643923	midnightblue
KCNK4	midnightblue
GRIN1	midnightblue
PRRT2	midnightblue
FAM92A3	midnightblue
SHANK3	midnightblue
FAM171A2	midnightblue
FBXO10	midnightblue
MNT	midnightblue
C4orf45	midnightblue
ODZ2	midnightblue
RASA2	midnightblue
TRAIP	midnightblue
TRIO	midnightblue
HSPA14	midnightblue
NEK10	midnightblue
TRIM11	midnightblue
CHERP	midnightblue
PCNX	midnightblue
RAB40B	midnightblue
PDE1A	midnightblue
LOC100127983	midnightblue
CCNY	midnightblue
PPME1	midnightblue
FAM118B	midnightblue
NACC1	midnightblue
CCDC34	midnightblue
B3GALT1	midnightblue
ZNF382	midnightblue
TNKS1BP1	midnightblue
MOXD1	midnightblue
IL34	midnightblue
NPTX2	midnightblue
C1orf95	midnightblue
BRD4	midnightblue
POLR1D	midnightblue
C16orf74	midnightblue
TRIM9	midnightblue
ZNF512B	midnightblue
C11orf46	midnightblue
CACNA1D	midnightblue
LEMD3	midnightblue
NPHP4	midnightblue
C9orf93	midnightblue
ULBP2	midnightblue
IQCJ	midnightblue
ZNF469	midnightblue
C1orf103	midnightblue
LRRFIP1	midnightblue
MYBBP1A	midnightblue
RASGRP1	midnightblue
AHDC1	midnightblue
ZNF519	midnightblue
MEF2A	midnightblue
CDC42SE2	midnightblue
DGCR5	midnightblue
SNTG1	midnightblue
OVGP1	midnightblue
CSNK1G1	midnightblue
LOC100130964	midnightblue
P2RX5	midnightblue
BAHD1	midnightblue
SUB1	midnightblue
FBXO21	midnightblue
FAR2	midnightblue
PCDHB12	midnightblue
FLJ36031	midnightblue
EIF4E3	midnightblue
PANK2	midnightblue
ANAPC7	midnightblue
PACRGL	midnightblue
ARRDC1	midnightblue
C14orf132	midnightblue
GVIN1	midnightblue
KCNQ5	midnightblue
SEMA4F	midnightblue
CNR1	midnightblue
FAM160B1	midnightblue
ENST00000377525	midnightblue
KLHL36	midnightblue
TOPBP1	midnightblue
LOC169834	midnightblue
S1PR4	midnightblue
FAM65B	midnightblue
TLN2	midnightblue
LOC348840	midnightblue
hCG_1732469	midnightblue
NXNL2	midnightblue
GRHL1	midnightblue
PRB4	midnightblue
POM121	midnightblue
SUFU	midnightblue
DOK2	midnightblue
SPANXN2	midnightblue
DCLK2	midnightblue
USP46	midnightblue
WDR67	midnightblue
C4orf23	midnightblue
HEATR3	midnightblue
GLT8D2	midnightblue
NCOA2	midnightblue
LGI1	midnightblue
TMEM74	midnightblue
ZNRF3	midnightblue
MGC2889	midnightblue
ISL1	midnightblue
FGFR1OP2	midnightblue
BMP8B	midnightblue
SOHLH2	midnightblue
IP6K1	midnightblue
WDR86	midnightblue
CNIH3	midnightblue
RAP2B	midnightblue
IGF2BP3	midnightblue
C10orf84	midnightblue
RPS6KL1	midnightblue
NOL10	midnightblue
ABHD13	midnightblue
MSH3	midnightblue
MRPL42P5	midnightblue
MAZ	midnightblue
FAM27L	midnightblue
MRC1	midnightblue
PSPC1	midnightblue
ACPL2	midnightblue
ZNF735	midnightblue
L2HGDH	midnightblue
MRC1L1	midnightblue
PRDM15	midnightblue
REXO1	midnightblue
NCAPG2	midnightblue
CNTNAP3	midnightblue
RAB12	midnightblue
LOC284233	midnightblue
FAM78B	midnightblue
TNNC1	midnightblue
PURG	midnightblue
CCDC29	midnightblue
ZNF749	midnightblue
S100P	midnightblue
SMARCA2	midnightblue
SKI	midnightblue
AJ319669	midnightblue
LOC349196	midnightblue
ADORA2A	yellowgreen
PDE1B	yellowgreen
ANO3	yellowgreen
ADRA2C	yellowgreen
RGS9	yellowgreen
PDE10A	yellowgreen
GPR6	yellowgreen
CCDC88C	yellowgreen
ARPP21	yellowgreen
DRD1	yellowgreen
ARPP-21	yellowgreen
RASD2	yellowgreen
TMEM90A	yellowgreen
SH3RF2	yellowgreen
PPP1R1B	yellowgreen
TNFRSF8	yellowgreen
LINGO3	yellowgreen
PRKAG3	yellowgreen
ADCY5	yellowgreen
BATF	yellowgreen
GNG7	yellowgreen
COCH	yellowgreen
RARB	yellowgreen
LOXHD1	yellowgreen
PPP1R1A	yellowgreen
C6orf141	yellowgreen
AK026099	yellowgreen
TOMM70A	yellowgreen
BQ213856	yellowgreen
NR1I3	yellowgreen
SLMAP	yellowgreen
KCNAB1	yellowgreen
PDE7B	yellowgreen
FAM40B	yellowgreen
KRTDAP	yellowgreen
LPL	yellowgreen
ONECUT2	yellowgreen
LRPAP1	yellowgreen
RASGRP2	yellowgreen
RGS14	yellowgreen
TMEM45A	yellowgreen
STRN	yellowgreen
LOC100292880	yellowgreen
KREMEN1	yellowgreen
PENK	yellowgreen
KCNJ1	yellowgreen
C9orf41	yellowgreen
PDZD2	yellowgreen
ONECUT3	yellowgreen
OSBPL8	yellowgreen
ENTPD3	yellowgreen
PASK	yellowgreen
GNAL	yellowgreen
W81715	yellowgreen
GPR88	yellowgreen
TK1	yellowgreen
SAG	yellowgreen
LOC100292489	yellowgreen
KIAA0922	yellowgreen
CACNA1H	yellowgreen
PTPN7	yellowgreen
DGKH	yellowgreen
C14orf53	yellowgreen
DCLK3	yellowgreen
GPR52	yellowgreen
MME	yellowgreen
MN1	yellowgreen
DLX6	yellowgreen
DACH1	yellowgreen
GPAT2	yellowgreen
MACROD2	yellowgreen
NANOG	yellowgreen
RPS6KA5	yellowgreen
BSPRY	yellowgreen
B3GALT5	yellowgreen
TPBG	yellowgreen
TMEM120B	yellowgreen
DRD2	yellowgreen
UPB1	yellowgreen
C20orf27	yellowgreen
PCP4L1	yellowgreen
DSCR6	yellowgreen
SCARB1	yellowgreen
MAPK4	yellowgreen
TEX15	yellowgreen
RIC8B	yellowgreen
ACTN2	yellowgreen
EML1	yellowgreen
KLF5	yellowgreen
C18orf1	yellowgreen
C20orf103	yellowgreen
SBSN	yellowgreen
OTOF	yellowgreen
INPP5A	yellowgreen
PNLDC1	yellowgreen
FNBP1L	yellowgreen
NRN1L	yellowgreen
SLC9A7	yellowgreen
CACNG1	yellowgreen
MEIS2	yellowgreen
TMEM200B	yellowgreen
C15orf41	yellowgreen
MESDC1	yellowgreen
C21orf88	yellowgreen
HILS1	yellowgreen
PWWP2B	yellowgreen
EYA1	yellowgreen
ADCY3	yellowgreen
RCN1	yellowgreen
PPP1R16B	yellowgreen
TBC1D10C	yellowgreen
TAC1	yellowgreen
FHDC1	yellowgreen
DDIT4L	yellowgreen
WFDC2	yellowgreen
CA12	yellowgreen
RYR3	yellowgreen
RBM20	yellowgreen
ZBED2	yellowgreen
SLC32A1	yellowgreen
SIX3	yellowgreen
NPPB	yellowgreen
PMEPA1	yellowgreen
MGAT4A	yellowgreen
GUCY1A3	yellowgreen
SCN4B	yellowgreen
MYB	yellowgreen
C19orf69	yellowgreen
LOC100292392	yellowgreen
C11orf45	yellowgreen
SEZ6	yellowgreen
SLK	yellowgreen
CNFN	yellowgreen
HTR1D	yellowgreen
ANKRD34B	yellowgreen
ADAMTS19	yellowgreen
MXRA7	yellowgreen
IGFBPL1	yellowgreen
TMEM44	yellowgreen
DRD3	yellowgreen
MAP3K14	yellowgreen
ETNK2	yellowgreen
GPR158	yellowgreen
MERTK	yellowgreen
HEY1	yellowgreen
ADRA2B	yellowgreen
STK31	yellowgreen
DOCK11	yellowgreen
CACNG4	yellowgreen
KCNH4	yellowgreen
CMPK2	yellowgreen
TPD52L1	yellowgreen
AW014342	yellowgreen
PLEK	yellowgreen
VPS24	yellowgreen
ZNF615	yellowgreen
IKBKE	yellowgreen
SLCO5A1	yellowgreen
GPR149	yellowgreen
LOC645249	yellowgreen
RXRG	yellowgreen
EPHB1	yellowgreen
KLB	yellowgreen
CDH11	yellowgreen
FAM86A	yellowgreen
IGSF5	yellowgreen
NTNG1	brown
RGS16	brown
TCF7L2	brown
PTPN3	brown
C12orf70	brown
CPNE7	brown
FAM20A	brown
GRID2IP	brown
AMOTL1	brown
NEXN	brown
WNT3	brown
RORA	brown
RDH12	brown
ABHD12B	brown
GDPD5	brown
CACNA1G	brown
FAM19A4	brown
GALNT14	brown
CIT	brown
SPHAR	brown
TP53I3	brown
FAM110A	brown
CUGBP2	brown
CLMN	brown
VANGL1	brown
TBK1	brown
KITLG	brown
PITPNM1	brown
PTPN4	brown
TMEM50B	brown
CASQ2	brown
C3orf57	brown
MMP15	brown
RASSF3	brown
PALM2AKAP2	brown
AKAP2	brown
MYO1B	brown
LRRTM1	brown
LHFPL3	brown
IFT57	brown
ZDHHC22	brown
ASAP1	brown
ASCL2	brown
DPYS	brown
RGS3	brown
NMT2	brown
UBL4B	brown
TMEM41A	brown
PRKCH	brown
SMPX	brown
FRAS1	brown
MATN3	brown
DBNDD1	brown
KCNH5	brown
TSPAN14	brown
KBTBD10	brown
B3GNTL1	brown
GDNF	brown
PLAC2	brown
LOC100129781	brown
SEMA4G	brown
B3GALTL	brown
LRTM2	brown
MEX3B	brown
PRKG2	brown
FSTL4	brown
RIMS3	brown
OSBPL5	brown
TEAD4	brown
LOC100288638	brown
KCTD17	brown
MCF2	brown
GPR4	brown
CNTN4	brown
THSD4	brown
C1QTNF2	brown
CPLX3	brown
PCDHB14	brown
ANKRD9	brown
LOC100130729	brown
GSG1L	brown
LEF1	brown
OPN3	brown
PRICKLE1	brown
SHOX2	brown
KCNQ3	brown
TESK1	brown
ANKRD34C	brown
TMEM163	brown
CITED2	brown
GDF10	brown
GABBR2	brown
KCNC2	brown
CPNE9	brown
PCDHB10	brown
GPR123	brown
C13orf27	brown
TMEM108	brown
CHRNA2	brown
KRT31	brown
CTSC	brown
C3orf55	brown
VOPP1	brown
CTNNB1	brown
LOC100291790	brown
ABCB10	brown
ACSL3	brown
RAB4A	brown
PCOLCE2	brown
TLK1	brown
DTX2	brown
ASB2	brown
TPD52	brown
GALM	brown
NKD1	brown
NOD2	brown
EPN3	brown
DMBX1	brown
OTUB2	brown
PCP4	brown
C7orf16	brown
SAMD5	brown
HEBP2	brown
TMEM131	brown
ATP2A2	brown
FZD9	brown
MEI1	brown
GPA33	brown
DEFB1	brown
IPCEF1	brown
FAM20C	brown
MRAP2	brown
IDI2	brown
TSPAN2	brown
C1orf201	brown
PPM1J	brown
ADRA1D	brown
CAMK2D	brown
CASR	brown
N4BP3	brown
COL23A1	brown
ANKRD32	brown
CACNA1C	brown
FNDC5	brown
DENND2D	brown
SLC8A3	brown
CYP27C1	brown
VAV3	brown
GSR	brown
TUBA8	brown
EPHA1	brown
SLC17A6	brown
SPOCK1	brown
GNG13	brown
SEMA3E	brown
C10orf110	brown
PDGFRL	brown
XKR4	brown
MAP4K2	brown
NOG	brown
SYT9	brown
COL4A4	brown
KCND2	brown
FEM1C	brown
STXBP6	brown
TMEM65	brown
C20orf108	brown
CHRNA3	brown
PLAGL1	brown
TANC1	brown
ELMO1	brown
LOC554202	brown
RASSF5	brown
ATAD2	brown
GPR133	brown
RGS8	brown
C1orf109	brown
FLJ42709	brown
SPATA22	brown
LRRC66	brown
ABCC3	brown
ILDR2	brown
DQX1	brown
ZMAT4	brown
ATP2C1	brown
HDAC9	brown
STK24	brown
GABBR1	brown
CHRNA4	brown
CCDC68	brown
GPR126	brown
DHX58	brown
BCHE	brown
HRH3	brown
CYLD	brown
PLCB4	brown
WNT2	brown
COL4A3	brown
RTTN	brown
KCNK13	brown
C14orf1	brown
GBX2	brown
LOC653506	brown
METRNL	brown
HTR7P	brown
OXGR1	brown
INPP4B	brown
AKR1C3	brown
GPR177	brown
HTR7	brown
ARID5B	brown
ADCY8	brown
ITSN2	brown
PITPNC1	brown
ZNF223	brown
RNF182	brown
ACCN4	brown
AKR1C1	brown
BAI1	brown
PANK1	brown
SH3KBP1	brown
SLC35B1	brown
BBS7	brown
LYPD6B	brown
COL10A1	brown
MAMDC2	brown
PROK2	brown
STK35	brown
FAM19A3	brown
PTPRJ	brown
CYTH2	brown
ETV6	brown
LHX9	brown
AP1S3	brown
RASL11A	brown
ZFHX3	brown
NAT14	brown
LOC100291171	brown
GRIN2D	brown
UXS1	brown
ZNF804B	brown
ROBO1	brown
SLC23A2	brown
BRMS1L	brown
FZD8	brown
ARHGAP10	brown
WNT5B	brown
VWC2	brown
CLDN12	brown
FLJ31485	brown
CREB3L3	brown
PDE3A	brown
SOX14	brown
FAM86C	brown
SPOCD1	brown
ODZ4	brown
CHST2	brown
LOC642132	brown
DEFB115	brown
NANS	brown
CDH6	brown
C1orf53	brown
ASPDH	brown
SLC25A27	brown
KLF12	brown
HES4	brown
ZNF295	brown
C20orf201	brown
PIK3CD	brown
ANGPTL6	brown
AA812298	brown
C3orf59	brown
LRRC39	brown
PLS1	brown
PBX4	brown
RRP9	brown
KIRREL3	brown
CD247	brown
IL1RAPL2	brown
ANKRD5	brown
PLEKHA5	brown
GSTO2	brown
CHRNA6	brown
LGALS3	brown
hCG_2007354	brown
IGSF3	brown
VASH2	brown
SLC8A1	brown
FOXP2	brown
LYPD6	brown
PLA2G15	brown
PRL	brown
NPPC	brown
VWC2L	brown
FRMPD1	brown
GRIP2	brown
EFNA2	brown
SESN3	brown
SLC6A3	antiquewhite4
ALDH1A1	antiquewhite4
LMOD3	antiquewhite4
EN1	antiquewhite4
SDC1	antiquewhite4
KLHL1	antiquewhite4
PYGL	antiquewhite4
FOXA1	antiquewhite4
TUB	antiquewhite4
TH	antiquewhite4
NCAPG	antiquewhite4
ZAR1	antiquewhite4
CHRNB3	antiquewhite4
NTN1	antiquewhite4
C20orf56	antiquewhite4
PBX1	antiquewhite4
FOXA2	antiquewhite4
NPNT	antiquewhite4
SLC18A1	antiquewhite4
SRPX2	antiquewhite4
SLC18A2	antiquewhite4
GFRA1	antiquewhite4
CYP2S1	antiquewhite4
CLPTM1L	antiquewhite4
GPR152	antiquewhite4
KIF26B	antiquewhite4
GPR161	antiquewhite4
SLC10A4	antiquewhite4
OSBPL10	antiquewhite4
LOC441052	antiquewhite4
SCUBE1	antiquewhite4
ST8SIA6	antiquewhite4
MCC	antiquewhite4
KLHL13	antiquewhite4
BNC2	antiquewhite4
SPCS3	antiquewhite4
INS	antiquewhite4
KCNJ6	antiquewhite4
ASB5	antiquewhite4
ENPP1	antiquewhite4
DDC	antiquewhite4
SLC2A13	antiquewhite4
OC90	antiquewhite4
ZG16B	antiquewhite4
SEMA6D	antiquewhite4
BEND4	antiquewhite4
FAM71F1	antiquewhite4
CHRM5	antiquewhite4
GPR26	antiquewhite4
CLDN1	antiquewhite4
EBF3	antiquewhite4
RSPO2	antiquewhite4
SIAH3	antiquewhite4
COL12A1	antiquewhite4
KRT18	skyblue
IRX2	skyblue
FLJ40504	skyblue
BDKRB2	skyblue
LOC400043	skyblue
KRT18P26	skyblue
LOC442249	skyblue
TINAG	skyblue
FAM101A	skyblue
BMP5	skyblue
EFR3A	skyblue
NDST4	skyblue
MFNG	skyblue
CDH7	skyblue
C9orf110	skyblue
FAM43A	skyblue
NXPH2	skyblue
ESRRG	skyblue
CD8B	skyblue
KIF2C	skyblue
KLK10	skyblue
PTPN20B	skyblue
UBASH3B	skyblue
FHOD3	skyblue
ARHGAP24	skyblue
CDH23	skyblue
CUBN	skyblue
TMEM61	skyblue
SERPINA1	skyblue
CHST8	skyblue
LOXL2	skyblue
THSD7B	skyblue
SIGLEC10	skyblue
KCNS3	skyblue
DRGX	skyblue
GADL1	skyblue
AQP3	skyblue
LOC100289771	skyblue
SIX4	skyblue
CYP26B1	skyblue
LEMD1	skyblue
HOXB3	skyblue
DMKN	skyblue
MFSD7	skyblue
GLYATL1	skyblue
FILIP1L	skyblue
CD83	skyblue
RHOF	skyblue
CD163L1	skyblue
GULP1	skyblue
HCRTR2	skyblue
SPAG1	skyblue
TXK	skyblue
PTX3	skyblue
CAPN12	skyblue
DDX58	skyblue
RASGEF1B	skyblue
MYC	skyblue
ECM1	skyblue
RERG	skyblue
GRIK1	skyblue
SIPA1L2	skyblue
CDCA2	skyblue
HOXB5	skyblue
HOXB2	skyblue
SYT10	skyblue
BANK1	skyblue
MAB21L2	skyblue
CYP3A7	skyblue
SDK2	skyblue
KCNK3	skyblue
TMSB15A	skyblue
FLT3	skyblue
IMPG2	skyblue
ELMO3	skyblue
DGKG	skyblue
BRWD2	skyblue
PTPRU	skyblue
NTRK1	skyblue
CSK	skyblue
BET3L	skyblue
BTBD11	skyblue
PPAPDC1A	skyblue
EFHD2	skyblue
ANXA3	skyblue
MYO15A	skyblue
GRM8	skyblue
C8orf56	skyblue
GGH	skyblue
DENND1C	skyblue
CCDC110	skyblue
DDX31	skyblue
SLC43A2	skyblue
AOX1	skyblue
FAM105A	skyblue
OR2L13	skyblue
AP1S2	skyblue
CHST4	skyblue
MADCAM1	skyblue
UST	skyblue
HOXA2	skyblue
NRSN1	skyblue
HOXB4	skyblue
LOC222699	skyblue
INGX	skyblue
PLA2G3	skyblue
SEMA3A	skyblue
KLHDC8A	skyblue
LOC389857	magenta
MAGED4B	magenta
CALY	magenta
CXorf57	magenta
SLC26A11	magenta
C5orf40	magenta
C22orf42	magenta
TMEM17	magenta
DIRAS3	magenta
NDN	magenta
NANOS1	magenta
TLE6	magenta
IGSF1	magenta
LRRC61	magenta
FAM133A	magenta
MYH7	magenta
MAGEL2	magenta
ANKRD55	magenta
NGB	magenta
CALCR	magenta
BRUNOL6	magenta
PEG10	magenta
BAIAP3	magenta
ZCCHC12	magenta
LMAN2L	magenta
PCSK1N	magenta
ZCCHC18	magenta
N4BP2	magenta
HES5	magenta
DNAH14	magenta
SLC25A21	magenta
CXXC4	magenta
PEG3	magenta
NPB	magenta
TMEM91	magenta
NAGS	magenta
KCNE2	magenta
ZNF10	magenta
RCN2	magenta
PABPC1L2A	magenta
SCG2	magenta
DHRS2	magenta
ECE2	magenta
SLC22A17	magenta
LRCH2	magenta
SPRR2G	magenta
SCN9A	magenta
TMEM196	magenta
WNT4	magenta
FAM5C	magenta
FMO2	magenta
ACTA1	magenta
MSMP	magenta
AIRE	magenta
SPIN4	magenta
RTP1	magenta
RD3	magenta
USP27X	magenta
MYL7	magenta
EPCAM	magenta
IL13RA2	magenta
DLX2	magenta
NKAIN4	magenta
PAFAH1B3	magenta
DLK1	magenta
LOC100130311	magenta
ZNF331	magenta
DCHS1	magenta
SCML4	magenta
SLC1A4	magenta
USP51	magenta
MAGEE2	magenta
DLX1	magenta
GNG4	magenta
hCG_1651889	magenta
FAM159A	magenta
MDK	magenta
C17orf67	magenta
SOX11	magenta
COL7A1	magenta
GPR101	magenta
KIAA1024L	magenta
PGR	magenta
PAM	magenta
hCG_2009921	magenta
C10orf82	magenta
RIMBP3	magenta
FAAH2	magenta
GLRA2	magenta
CITED1	magenta
LPA	magenta
KLHDC8B	magenta
MOV10	magenta
HDGFL1	magenta
GAL	magenta
TEPP	magenta
TMEM114	magenta
LOC100292110	magenta
PLXNC1	magenta
DGKK	magenta
PODXL2	magenta
GABRG3	magenta
MGAT4C	magenta
ZSCAN1	magenta
KCNJ5	magenta
FAM46A	magenta
LOC728142	magenta
SH2B2	magenta
ECEL1	magenta
MC3R	magenta
OTP	magenta
LGALS7	magenta
SLC41A2	magenta
GHRH	magenta
CFC1	magenta
ENST00000356370	magenta
ZNF569	magenta
GALR1	magenta
FAM132A	magenta
LOC100134123	magenta
PCDH17	magenta
TFPI2	magenta
ZDHHC15	magenta
KAL1	magenta
CADM1	magenta
AGPAT2	magenta
RND3	magenta
FEZF1	magenta
SFTA3	magenta
GABRE	magenta
GNG8	magenta
LOC100192378	magenta
POU2F2	magenta
HCRTR1	magenta
OSTalpha	magenta
C8orf47	magenta
FKBP11	magenta
PRKG1	magenta
CR622110	magenta
CDKL4	magenta
CT45A1	magenta
SYT14	magenta
C20orf46	magenta
INO80C	magenta
GUCA1A	magenta
PNMA5	magenta
KLF8	magenta
KCNIP1	magenta
DMGDH	magenta
GLI1	magenta
DLX5	magenta
KTI12	magenta
VAX1	magenta
MEST	magenta
CTHRC1	magenta
OXT	magenta
AGRP	magenta
CLIC5	magenta
STK32B	magenta
PTGER3	magenta
SLC22A6	magenta
PABPC1L2B	magenta
CXCL2	magenta
TBC1D19	brown4
NEFH	brown4
RHOBTB2	brown4
PCDH12	brown4
MCAM	brown4
IDH3G	brown4
AHNAK2	brown4
CLCN5	brown4
NEFL	brown4
FLJ43860	brown4
MMEL1	brown4
NEFM	brown4
PHLDA2	brown4
CPT1A	brown4
MTHFD2	brown4
LCP1	brown4
ASAP3	brown4
KIF21A	brown4
CTSZ	brown4
LGALS1	brown4
ANXA2	brown4
HSPB6	brown4
PPP1R3D	brown4
AL583429	brown4
S100A10	brown4
PLCD4	brown4
AVEN	brown4
SUSD2	brown4
BAG3	brown4
GYG1	brown4
MYBPC3	brown4
EPB41L3	brown4
ANXA2P1	brown4
VAMP1	brown4
VASP	brown4
CAST	brown4
UCK2	brown4
KIAA1211	brown4
AI801539	brown4
PIM1	brown4
TUBB3	brown4
TTC1	brown4
C9orf89	brown4
PRUNE2	brown4
ACLY	brown4
XPOT	brown4
JAK1	brown4
GBE1	brown4
TMEM176A	brown4
KCNJ14	brown4
C19orf63	brown4
LOC347475	brown4
COTL1	brown4
TMEM176B	brown4
DPH3	brown4
HSPB1	brown4
NRG1	brown4
PDGFD	brown4
MYH10	brown4
MAP9	brown4
PIM3	brown4
C12orf68	brown4
LOC647121	brown4
CD151	brown4
RET	brown4
POLR3G	brown4
TTC39A	brown4
PI4K2A	brown4
SNX10	brown4
FAM123B	brown4
TNFRSF12A	brown4
MX1	brown4
CORO2A	brown4
FAM64A	brown4
UBE3C	brown4
CYB5R1	brown4
PALM3	brown4
LOC392288	brown4
P2RY2	brown4
FAM188A	brown4
SPIRE2	brown4
KPNA5	brown4
LGALS8	brown4
CCDC126	brown4
FBXO42	brown4
QPRT	brown4
CALCB	brown4
EIF1AD	brown4
NCOA7	brown4
SLC5A7	brown4
CPEB1	brown4
TTC39B	brown4
SEPX1	brown4
LOC645722	brown4
TRPV2	brown4
MAP1B	brown4
ADPRHL1	brown4
SLC18A3	brown4
PRPH	brown4
THEM4	brown4
GLRA1	brown4
CALCA	brown4
MMP25	brown4
SLC7A14	brown4
CABYR	brown4
ISOC1	brown4
BM677531	brown4
CHODL	brown4
LRP5L	brown4
SRD5A1	brown4
PKP3	brown4
VAT1L	brown4
LMAN1L	brown4
SRCRB4D	brown4
SHC1	brown4
CLGN	brown4
PIF1	brown4
AKAP12	brown4
IMPDH1	brown4
HSPB7	brown4
MTMR6	brown4
OR2A9P	brown4
ANKRD29	brown4
PAPPA	brown4
VAV2	brown4
LOC651921	brown4
CCDC152	brown4
SNX16	brown4
ME1	brown4
LOC643988	brown4
RAB3D	brown4
BCAT1	brown4
C3orf39	brown4
ANKRD52	brown4
DSCR3	brown4
LIMS3	brown4
ATR	brown4
TPD52L2	brown4
GNG12	brown4
TSPAN33	brown4
FBXO2	brown4
OLFM2	brown4
CLASP1	brown4
ANXA2P3	brown4
C19orf41	brown4
TRIM36	brown4
RAB39	brown4
LMO1	brown4
ASPH	brown4
UTS2	brown4
HMX1	brown4
DLAT	brown4
ASB6	brown4
LOC441795	brown4
MND1	brown4
LGR6	brown4
DLEU1	brown4
SV2C	brown4
SPRY3	brown4
ACAN	brown4
SH3PXD2B	brown4
LOC100293318	brown4
HECTD3	brown4
AMACR	brown4
CARD9	brown4
CHAT	brown4
STAG3L4	brown4
STBD1	brown4
GDF6	brown4
LY6K	brown4
PYGB	brown4
LOC729952	brown4
PCBP3	brown4
CAND2	brown4
FGF18	brown4
NPR3	brown4
MAP2K3	brown4
GPNMB	brown4
KIAA1841	brown4
LANCL3	brown4
PPP1R1C	brown4
C5orf23	brown4
PRKAR2A	brown4
CHRM2	brown4
DB363547	brown4
NPR2	brown4
PCTP	brown4
LOC100132288	brown4
KIAA1486	brown4
TYRP1	brown4
PLEC1	brown4
AI263830	brown4
PXDNL	brown4
PSMD13	brown4
PLDN	brown4
CRYBB1	brown4
DENND1B	brown4
ANKRD50	brown4
C8orf55	brown4
CD276	brown4
CHI3L1	brown4
MAPK7	brown4
LOC729595	brown4
HSP90AA1	brown4
CABP7	brown4
AV722457	brown4
LOC731602	brown4
LRRC52	brown4
SLC35F2	brown4
C15orf17	brown4
BLM	brown4
ACADSB	brown4
HDHD3	brown4
FRAT1	brown4
F2RL2	brown4
SGOL2	brown4
MLF1IP	brown4
MPO	brown4
RG9MTD2	brown4
TWIST1	brown4
LOC650095	brown4
TMEM132E	brown4
WNK4	darkseagreen4
PGA3	darkseagreen4
ALDH1A2	darkseagreen4
SLA	darkseagreen4
TNNT2	darkseagreen4
NCRNA00158	darkseagreen4
SLC47A1	darkseagreen4
IGSF10	darkseagreen4
ADRA1A	darkseagreen4
FAT4	darkseagreen4
PPFIA2	darkseagreen4
SEMA5A	darkseagreen4
CLSPN	darkseagreen4
PCDH20	darkseagreen4
C22orf24	darkseagreen4
SGCG	darkseagreen4
GRP	darkseagreen4
THOC3	darkseagreen4
SYDE2	darkseagreen4
P2RX2	darkseagreen4
PLEKHA2	darkseagreen4
BDNF	darkseagreen4
NPY1R	darkseagreen4
PLXNA4	darkseagreen4
POSTN	darkseagreen4
IL27RA	darkseagreen4
TAF7L	darkseagreen4
C1QL2	darkseagreen4
C5orf27	darkseagreen4
MIPEP	darkseagreen4
SLC8A2	darkseagreen4
FLRT3	darkseagreen4
KLK1	darkseagreen4
NMNAT3	darkseagreen4
CHST9	darkseagreen4
CNGB1	darkseagreen4
DSP	darkseagreen4
EPHA7	darkseagreen4
FBXW12	darkseagreen4
JAG1	darkseagreen4
STK17B	darkseagreen4
C6orf191	darkseagreen4
ZNF286A	darkseagreen4
PRB2	darkseagreen4
ITGA7	darkseagreen4
C6orf173	darkseagreen4
SLC4A7	darkseagreen4
NTF3	darkseagreen4
PCDHB5	darkseagreen4
DTWD1	darkseagreen4
RFWD2	darkseagreen4
BTBD3	darkseagreen4
SLC29A4	darkseagreen4
C3orf51	darkseagreen4
hCG_1655019	darkseagreen4
DIAPH2	darkseagreen4
SPC25	darkseagreen4
SLC27A2	darkseagreen4
STOX2	darkseagreen4
GJB5	darkseagreen4
TRHR	darkseagreen4
C6orf221	darkseagreen4
DENND2C	darkseagreen4
ALOX12P2	darkseagreen4
SAMD3	darkseagreen4
ZBTB2	darkseagreen4
PTER	darkseagreen4
TTTY13	darkseagreen4
NAF1	darkseagreen4
CES3	darkseagreen4
CCDC46	darkseagreen4
GPR85	darkseagreen4
LONRF3	darkseagreen4
PDYN	darkseagreen4
LOC100131510	darkseagreen4
INTS6	darkseagreen4
TBC1D1	darkseagreen4
C1QL3	darkseagreen4
MPPED2	darkseagreen4
BX413550	darkseagreen4
LOC100129775	darkseagreen4
ZMYND8	darkseagreen4
TTC28	darkseagreen4
DTNB	darkseagreen4
CUZD1	darkseagreen4
ADAM22	darkseagreen4
KCTD4	darkseagreen4
PTGFR	darkseagreen4
ITGA8	darkseagreen4
VWA5B2	darkseagreen4
LOC100132308	darkseagreen4
KSR1	darkseagreen4
CSMD3	darkseagreen4
C1QL4	darkseagreen4
IPPK	darkseagreen4
BX092067	darkseagreen4
PROX1	darkseagreen4
MAP3K4	darkseagreen4
LRMP	darkseagreen4
TAS2R9	darkseagreen4
PCDHB8	darkseagreen4
OPRD1	darkseagreen4
TET3	darkseagreen4
C14orf106	darkseagreen4
JAK2	darkseagreen4
PARD3	darkseagreen4
PLB1	darkseagreen4
LOC254559	darkseagreen4
TMEM200A	darkseagreen4
GNA14	darkseagreen4
SLC9A5	darkseagreen4
GML	darkseagreen4
SNAPC3	darkseagreen4
IL1RAP	darkseagreen4
LOC392335	darkseagreen4
AA004908	darkseagreen4
PCDHGA1	darkseagreen4
LOC91948	darkseagreen4
UNQ9374	darkseagreen4
ERO1LB	darkseagreen4
ANKDD1A	darkseagreen4
MYO5B	darkseagreen4
LY96	darkseagreen4
AA455656	darkseagreen4
ATP8B4	darkseagreen4
GPC4	darkseagreen4
USP2	darkseagreen4
ACER2	darkseagreen4
PAXIP1	yellow
LOC100132707	yellow
KIAA0746	yellow
CDH15	yellow
CBLN3	yellow
RHBG	yellow
GABRA6	yellow
CRTAM	yellow
KIAA0802	yellow
EOMES	yellow
IL16	yellow
NEUROD1	yellow
ATP4A	yellow
EXPH5	yellow
MAMDC4	yellow
CA9	yellow
FAT2	yellow
COL13A1	yellow
C16orf67	yellow
C15orf27	yellow
TRIM7	yellow
RNF133	yellow
C16orf79	yellow
PDZK1	yellow
NRK	yellow
EN2	yellow
LOC100133863	yellow
ALS2	yellow
CNTD2	yellow
TSPAN9	yellow
LOC157627	yellow
SHF	yellow
ZIC4	yellow
CNPY1	yellow
ZIC5	yellow
FUT2	yellow
IRF6	yellow
ZIC1	yellow
TARBP2	yellow
PAX6	yellow
SLC26A5	yellow
ZNF556	yellow
RNF122	yellow
GRM4	yellow
TIMP4	yellow
LOC100292127	yellow
LOC100131342	yellow
CLK4	yellow
CPLX4	yellow
SLC26A10	yellow
POLB	yellow
TGM1	yellow
USP3	yellow
CEP76	yellow
TMEM51	yellow
P2RX4	yellow
ZBTB46	yellow
SGCA	yellow
PISD	yellow
MMP24	yellow
ALOX5	yellow
XKR7	yellow
SYTL1	yellow
GPRC5C	yellow
ING3	yellow
RNF148	yellow
TLE2	yellow
SLC1A6	yellow
LMNB1	yellow
KIAA0895L	yellow
LOC283174	yellow
UBTD2	yellow
CERKL	yellow
LCN8	yellow
KRT33A	yellow
MXD4	yellow
KRT19	yellow
PRSS22	yellow
ITPRIPL1	yellow
SPON2	yellow
KLF11	yellow
BEST3	yellow
CROCCL1	yellow
CREBZF	yellow
CATSPER2	yellow
NUP85	yellow
MDGA1	yellow
USP44	yellow
ARID2	yellow
RUNX1T1	yellow
FANCC	yellow
SETD6	yellow
KIAA0247	yellow
CCDC88B	yellow
ZP2	yellow
C20orf117	yellow
C16orf86	yellow
SPINK6	yellow
PKD1	yellow
PLA2G4B	yellow
KLHL3	yellow
STK10	yellow
CCNG2	yellow
SPSB3	yellow
AMICA1	yellow
FGF20	yellow
BARHL2	yellow
MREG	yellow
LIMA1	yellow
ADAMTS18	yellow
CDON	yellow
LAMA5	yellow
USP45	yellow
GLCE	yellow
C22orf27	yellow
L1TD1	yellow
PLGLB1	yellow
C11orf52	yellow
PAG1	yellow
PCDHAC1	yellow
MTHFD1L	yellow
C8orf15	yellow
FGF5	yellow
SLC25A34	yellow
GFOD2	yellow
PAX3	yellow
SFI1	yellow
TNFRSF25	yellow
MLXIPL	yellow
TDRD6	yellow
ZNF521	yellow
C17orf70	yellow
SOCS5	yellow
MYT1	yellow
HISPPD2A	yellow
HCG27	yellow
NXPH3	yellow
ARMC8	yellow
KLK8	yellow
MPP4	yellow
SLC6A7	yellow
CBLN1	yellow
GABRD	yellow
C8ORFK29	yellow
ADAMTS16	yellow
BTG1	yellow
NCK2	yellow
CHRD	yellow
GALNT12	yellow
MAP3K12	yellow
DUSP5	yellow
C16orf53	yellow
GNB3	yellow
ZNF671	yellow
C1orf172	yellow
LOC728056	yellow
DARC	yellow
RASSF7	yellow
REL	yellow
HPX	yellow
MSRA	yellow
AK098579	yellow
FOXN3	yellow
ADAMTS5	yellow
GPLD1	yellow
CST6	yellow
WSCD2	yellow
HS3ST1	yellow
PRAGMIN	yellow
SPINT1	yellow
RELN	yellow
TARDBP	yellow
VPS53	yellow
CADPS2	yellow
MAPKBP1	yellow
FAM13AOS	yellow
NRG2	yellow
CA4	yellow
LOC388630	yellow
SPTBN5	yellow
LOC100271715	yellow
ETV1	yellow
CDC25B	yellow
DCLRE1B	yellow
MEGF11	yellow
C4orf49	yellow
DIS3	yellow
MCF2L	yellow
HIST1H1D	yellow
PLK5P	yellow
STRC	yellow
LOC100294340	yellow
KCNJ12	yellow
THUMPD2	yellow
SPIN3	yellow
ACSF2	yellow
LOC100132705	yellow
CCNJL	yellow
CROCC	yellow
PCDHGA5	yellow
PPFIA4	yellow
PCOLCE	yellow
TFAP2E	yellow
GRID2	yellow
hCG_1776007	yellow
LPCAT3	yellow
C4orf21	yellow
TPCN2	yellow
LOC100288108	yellow
LOC134466	yellow
EPB41	yellow
GRB7	yellow
IL28RA	yellow
ARHGEF10L	yellow
C8orf85	yellow
LETM2	yellow
PCDHGB3	yellow
KCNK10	yellow
MAB21L1	yellow
CXorf50	yellow
FAM123C	yellow
CBLB	yellow
SRGAP2	yellow
DOPEY2	yellow
BTBD12	yellow
HIST1H2AB	yellow
GARNL4	yellow
FRMD6	yellow
CRHR1	yellow
ARSJ	yellow
FUT1	yellow
UNCX	yellow
IQSEC3	yellow
IGHMBP2	yellow
PAPL	yellow
DEGS2	yellow
SMCP	yellow
PGC	yellow
CLIP1	yellow
ARHGAP9	yellow
ABLIM1	yellow
CA8	yellow
VIT	yellow
PTPN2	yellow
C7orf53	yellow
CDC7	yellow
MPP3	yellow
WFIKKN1	yellow
LOC100130285	yellow
INADL	yellow
FBXO5	yellow
DGKD	yellow
ANGPTL7	yellow
PKIB	yellow
PRDM10	yellow
RPS6KA4	yellow
DNMT3B	yellow
LBXCOR1	yellow
CHN2	yellow
MTBP	yellow
MSX2	yellow
DACT1	yellow
TNFRSF6B	yellow
CACNA1A	yellow
LOC100291634	yellow
RAB37	yellow
DNMT1	yellow
ZFPM2	yellow
SLAIN2	yellow
LOC283588	yellow
PLCH2	yellow
GLCCI1	yellow
PKN3	yellow
LEAP2	yellow
SMPDL3B	yellow
PTCHD1	yellow
PCDHA5	yellow
MID1	yellow
FGF14	yellow
KCTD2	yellow
PCDHA1	yellow
ABTB1	yellow
TMEM145	yellow
C5orf13	yellow
GOLGA8A	yellow
AW771919	yellow
CHRNA10	yellow
ZNF653	yellow
FADS6	yellow
IGSF9B	yellow
ZNF250	yellow
ZNF77	yellow
ST7	yellow
CCL27	yellow
LOC642597	yellow
LOC100131289	yellow
PTCH1	yellow
SPRY2	yellow
INTS4L2	yellow
QSOX2	yellow
GRK4	yellow
CABC1	yellow
AQP7	yellow
SSTR5	yellow
ADAM9	yellow
TRIM67	yellow
LOC100128822	yellow
OR13J1	yellow
LOC100132364	yellow
HPCAL1	yellow
ZRANB1	yellow
CCDC28B	yellow
KLF9	yellow
DDX56	yellow
KDM6B	yellow
PHTF1	yellow
LOC100128239	yellow
LAMC2	yellow
MC1R	yellow
MYEF2	yellow
H2BFXP	yellow
BC047939	yellow
EPHB3	yellow
AV753543	yellow
H2BFM	yellow
ENST00000357303	yellow
LRRC26	yellow
LOC441728	yellow
PPARGC1B	yellow
POLN	yellow
NRIP2	yellow
MAML3	yellow
ZNF442	yellow
DHDDS	yellow
SAPS2	yellow
ZP1	yellow
HIST1H3I	yellow
GALNT9	yellow
CUL3	yellow
KIAA1632	yellow
FBXO31	yellow
NRXN2	yellow
KIAA1804	yellow
DCAF15	yellow
TRIM46	yellow
TLX3	yellow
DKFZp761E198	yellow
BARHL1	yellow
ZIC3	yellow
BCL9L	yellow
MASP2	yellow
ITGA2B	yellow
MGC13053	yellow
ABCC8	yellow
LOC100131138	yellow
ZNF781	yellow
RBL1	yellow
ZIC2	yellow
UCKL1	yellow
FGF17	yellow
PDE3B	yellow
HELLS	yellow
BCLAF1	yellow
CASP3	yellow
XKR6	yellow
ENPP3	yellow
F2	yellow
ARHGAP29	yellow
LOC100290070	yellow
RPH3AL	yellow
RASGEF1C	yellow
PCDHA6	yellow
LOC399900	yellow
SLC26A1	yellow
PIP5KL1	yellow
KCNK1	yellow
COL19A1	yellow
NRG4	yellow
CBFA2T3	yellow
NRIP1	yellow
CXorf50B	yellow
EPS8L2	yellow
CHRNE	yellow
DNASE1L2	yellow
LOC100291193	yellow
ODZ1	yellow
BBC3	yellow
ATAD5	yellow
LOC346329	yellow
PRSS1	yellow
CD40	yellow
PDC	yellow
ZFYVE28	yellow
TRIM3	yellow
FSCN3	yellow
KCNJ11	yellow
C3orf35	yellow
FSTL5	yellow
XYLB	yellow
KLHL17	yellow
ALAS1	yellow
LHX1	yellow
IQCC	yellow
VPS45	yellow
SMARCB1	yellow
H2AFY2	yellow
INPP5J	yellow
C17orf28	yellow
LOC340947	yellow
LOC202781	yellow
[truncated: 13,628 more rows]
